# Supplementary material for: (Z)-4-[3-(3-Oxoquinuclidin-2-ylidene­meth­yl)-1H-indol-1-ylmeth­yl]benzo­nitrile
Source: Acta Crystallogr Sect E Struct Rep Online. 2008 Oct 4;64(Pt 11):o2049. doi: 10.1107/S1600536808030006 (PMC2959535; doi:10.1107/S1600536808030006)
Supplement: Supplementary file 1 [file e-64-o2049-sup1.cif]

##############################################################################
###                                                                        ###
###        Electronic paper (Acta Crystallographica Section E)             ###
###                                                                        ###
##############################################################################
#                                                                            #
# This CIF contains the data in a paper accepted for publication in Acta     #
# Crystallographica Section E. It conforms to the requirements of Notes      #
# for Authors for Section E, and has been peer reviewed under the auspices   #
# of the IUCr Commission on Journals.                                        #
#                                                                            #
# Full details of the Crystallographic Information File format               #
# are given in the paper "The Crystallographic Information File (CIF):       #
# a New Standard Archive File for Crystallography" by S. R. Hall, F. H.      #
# Allen and I. D. Brown [Acta Cryst. (1991), A47, 655-685].                  #
#                                                                            #
# The current version of the core CIF dictionary is obtainable from          #
# ftp://ftp.iucr.org/pub/cif_core.dic. The current version number is 2.4.    #
#                                                                            #
# Software is freely available for graphical display of the structure(s) in  #
# this CIF.  For information consult the CIF home page http://www.iucr.org/  #
# cif/home.html                                                              #
#                                                                            #
# This file may be used for bona fide research purposes within the           #
# scientific community so long as proper attribution is given to the journal # 
# article from which it was obtained.                                        #
#                                                                            #
##############################################################################
                                             
data_global
_audit_creation_method     'SHELXL97 CIF, edited IUCr template'
_journal_date_recd_electronic     2008-08-28
_journal_date_accepted     2008-09-17
_journal_name_full     'Acta Crystallographica, Section E'
_journal_year     2008
_journal_volume     64
_journal_issue     11
_journal_page_first     o2049
_journal_page_last     o2049
_journal_paper_category     QO
_journal_coeditor_code     OM2261
_publ_contact_author_name     'Dr P.A. Crooks'
_publ_contact_author_address
;
Dept. of Pharm. Sciences
College of Pharmacy
University of Kentucky
Lexington KY 40536
USA
;
_publ_contact_author_email     pcrooks@uky.edu
_publ_contact_author_fax     '859 257 2585'
_publ_contact_author_phone     '859 257 1718'
_publ_section_title
;\
(<i>Z</i>)-4-[3-(3-Oxoquinuclidin-2-ylidenemethyl)-1<i>H</i>-indol-1-ylmethyl]\
benzonitrile
;
loop_
    _publ_author_name
    _publ_author_address
    'Thirupathi Reddy Yerram Reddy'
;
Department of Pharmaceutical Sciences
College of Pharmacy
University of Kentucky
Lexington
KY 40536
USA
;
    'Narsimha Reddy Penthala'
;
Department of Pharmaceutical Sciences
College of Pharmacy
University of Kentucky
Lexington
KY 40536
USA
;
    'Parkin, Sean'
;
Department of Chemistry
University of Kentucky
Lexington
KY 40506
USA
;
    'Crooks, Peter A.'
;
Department of Pharmaceutical Sciences
College of Pharmacy
University of Kentucky
Lexington
KY 40536
USA
;
data_I
_audit_creation_method     SHELXL-97
_chemical_name_systematic
;
(<i>Z</i>)-4-[3-(3-Oxoquinuclidin-2-ylidenemethyl)-1<i>H</i>-indol-1-
ylmethyl]benzonitrile
;
_chemical_name_common     ?
_chemical_formula_moiety     'C24 H21 N3 O'
_chemical_formula_sum     'C24 H21 N3 O'
_chemical_formula_iupac     'C24 H21 N3 O'
_chemical_formula_weight     367.44
_chemical_melting_point     ?
_symmetry_cell_setting     triclinic
_symmetry_space_group_name_H-M     'P -1'
_symmetry_space_group_name_Hall     '-P 1'
loop_
    _symmetry_equiv_pos_as_xyz
    'x, y, z'
    '-x, -y, -z'
_cell_length_a     9.0627(2)
_cell_length_b     10.7959(3)
_cell_length_c     11.6969(4)
_cell_angle_alpha     99.1571(13)
_cell_angle_beta     106.0935(14)
_cell_angle_gamma     113.7908(14)
_cell_volume     957.16(5)
_cell_formula_units_Z     2
_cell_measurement_reflns_used     4341
_cell_measurement_theta_min     1.00
_cell_measurement_theta_max     27.48
_cell_measurement_temperature     90.0(2)
_exptl_crystal_description     'irregular block'
_exptl_crystal_colour     colourless
_exptl_crystal_size_max     0.44
_exptl_crystal_size_mid     0.40
_exptl_crystal_size_min     0.25
_exptl_crystal_density_diffrn     1.275
_exptl_crystal_density_meas     ?
_exptl_crystal_density_method     'not measured'
_exptl_crystal_F_000     388
_exptl_absorpt_coefficient_mu     0.079
_exptl_absorpt_correction_type     multi-scan
_exptl_absorpt_process_details     '(SCALEPACK; Otwinowski & Minor, 1997)'
_exptl_absorpt_correction_T_min     0.966
_exptl_absorpt_correction_T_max     0.980
_exptl_special_details
;
;
_diffrn_ambient_temperature     90.0(2)
_diffrn_radiation_type     MoK\a
_diffrn_radiation_wavelength     0.71073
_diffrn_radiation_source     'fine-focus sealed tube'
_diffrn_radiation_monochromator     'graphite'
_diffrn_measurement_device_type     'Nonius KappaCCD'
_diffrn_measurement_method     '\w scans at fixed \c = 55\%'
_diffrn_detector_area_resol_mean     18
_diffrn_reflns_number     20970
_diffrn_reflns_av_R_equivalents     0.054
_diffrn_reflns_av_sigmaI/netI     0.058
_diffrn_reflns_theta_min     1.90
_diffrn_reflns_theta_max     27.50
_diffrn_reflns_theta_full     27.50
_diffrn_measured_fraction_theta_max     0.999
_diffrn_measured_fraction_theta_full     0.999
_diffrn_reflns_limit_h_min     -11
_diffrn_reflns_limit_h_max     11
_diffrn_reflns_limit_k_min     -14
_diffrn_reflns_limit_k_max     13
_diffrn_reflns_limit_l_min     0
_diffrn_reflns_limit_l_max     15
_diffrn_standards_number     0
_diffrn_standards_interval_count     .
_diffrn_standards_interval_time     .
_diffrn_standards_decay_%     ?
_refine_special_details
;
Refinement of <i>F</i>^2^ against ALL reflections. The weighted <i>R</i>-factor
<i>wR</i> and goodness of fit <i>S</i> are based on <i>F</i>^2^, conventional
<i>R</i>-factors <i>R</i> are based on <i>F</i>, with <i>F</i> set to zero for
negative <i>F</i>^2^. The threshold expression of <i>F</i>^2^ >
2\s(<i>F</i>^2^) is used only for calculating <i>R</i>-factors(gt) <i>etc</i>.
and is not relevant to the choice of reflections for refinement.
<i>R</i>-factors based on <i>F</i>^2^ are statistically about twice as large
as those based on <i>F</i>, and <i>R</i>- factors based on ALL data will be
even larger.
;
_reflns_number_total     4385
_reflns_number_gt     2935
_reflns_threshold_expression     I>2\s(I)
_refine_ls_structure_factor_coef     Fsqd
_refine_ls_matrix_type     full
_refine_ls_R_factor_all     0.0837
_refine_ls_R_factor_gt     0.0484
_refine_ls_wR_factor_gt     0.1121
_refine_ls_wR_factor_ref     0.1280
_refine_ls_goodness_of_fit_ref     1.039
_refine_ls_restrained_S_all     1.039
_refine_ls_number_reflns     4385
_refine_ls_number_parameters     253
_refine_ls_number_restraints     0
_refine_ls_hydrogen_treatment     constr
_refine_ls_weighting_scheme     calc
_refine_ls_weighting_details
         'calc w=1/[\s^2^(Fo^2^)+(0.0661P)^2^+0.0538P] where P=(Fo^2^+2Fc^2^)/3'
_atom_sites_solution_hydrogens     geom
_atom_sites_solution_primary     direct
_atom_sites_solution_secondary     difmap
_refine_ls_shift/su_max     0.004
_refine_ls_shift/su_mean     0.000
_refine_diff_density_max     0.224
_refine_diff_density_min     -0.206
_refine_ls_extinction_method     none
_refine_ls_extinction_coef     ?
loop_
    _atom_type_symbol
    _atom_type_description
    _atom_type_scat_dispersion_real
    _atom_type_scat_dispersion_imag
    _atom_type_scat_source
    'C' 'C' 0.0033 0.0016
                         'International Tables Vol C Tables 4.2.6.8 and 6.1.1.4'
    'H' 'H' 0.0000 0.0000
                         'International Tables Vol C Tables 4.2.6.8 and 6.1.1.4'
    'N' 'N' 0.0061 0.0033
                         'International Tables Vol C Tables 4.2.6.8 and 6.1.1.4'
    'O' 'O' 0.0106 0.0060
                         'International Tables Vol C Tables 4.2.6.8 and 6.1.1.4'
_computing_data_collection     'COLLECT (Nonius, 1998)'
_computing_cell_refinement     'SCALEPACK (Otwinowski & Minor, 1997)'
_computing_data_reduction     'DENZO-SMN (Otwinowski & Minor, 1997)'
_computing_structure_solution     'SHELXS97 (Sheldrick, 2008)'
_computing_structure_refinement     'SHELXL97 (Sheldrick, 2008)'
_computing_molecular_graphics     'XP in SHELXTL (Sheldrick, 2008)'
_computing_publication_material
;
SHELX97 (Sheldrick, 2008) and local procedures
;
loop_
    _atom_site_type_symbol
    _atom_site_label
    _atom_site_fract_x
    _atom_site_fract_y
    _atom_site_fract_z
    _atom_site_U_iso_or_equiv
    _atom_site_adp_type
    _atom_site_calc_flag
    _atom_site_refinement_flags
    _atom_site_occupancy
    _atom_site_disorder_assembly
    _atom_site_disorder_group
    N N1 0.63840(16) 0.43150(13) 0.54539(11) 0.0220(3) Uani d . 1 . .
    N N2 0.29373(16) 0.01430(13) 0.25488(12) 0.0241(3) Uani d . 1 . .
    N N3 1.56395(18) 0.85155(14) 1.00029(13) 0.0306(3) Uani d . 1 . .
    O O1 0.00836(14) -0.22274(12) 0.37598(11) 0.0320(3) Uani d . 1 . .
    C C2 0.53780(19) 0.29481(16) 0.46742(15) 0.0243(4) Uani d . 1 . .
    H H2 0.5404 0.2614 0.3882 0.029 Uiso calc R 1 . .
    C C3 0.43160(19) 0.21170(16) 0.51985(14) 0.0228(3) Uani d . 1 . .
    C C4 0.47183(19) 0.30524(16) 0.63990(14) 0.0215(3) Uani d . 1 . .
    C C5 0.4079(2) 0.28731(16) 0.73508(15) 0.0251(4) Uani d . 1 . .
    H H5 0.3221 0.1967 0.7294 0.030 Uiso calc R 1 . .
    C C6 0.4719(2) 0.40387(17) 0.83761(15) 0.0287(4) Uani d . 1 . .
    H H6 0.4307 0.3925 0.9036 0.034 Uiso calc R 1 . .
    C C7 0.5965(2) 0.53862(17) 0.84652(16) 0.0296(4) Uani d . 1 . .
    H H7 0.6366 0.6171 0.9177 0.036 Uiso calc R 1 . .
    C C8 0.6620(2) 0.55952(16) 0.75394(15) 0.0258(4) Uani d . 1 . .
    H H8 0.7465 0.6508 0.7598 0.031 Uiso calc R 1 . .
    C C9 0.59912(19) 0.44119(16) 0.65166(14) 0.0221(3) Uani d . 1 . .
    C C10 0.29595(19) 0.06574(15) 0.46778(15) 0.0237(4) Uani d . 1 . .
    H H10 0.2459 0.0273 0.5236 0.028 Uiso calc R 1 . .
    C C11 0.23045(19) -0.02341(15) 0.35161(14) 0.0225(3) Uani d . 1 . .
    C C12 0.1480(2) 0.00383(16) 0.15034(15) 0.0266(4) Uani d . 1 . .
    H H12A 0.1881 0.0271 0.0822 0.032 Uiso calc R 1 . .
    H H12B 0.1124 0.0744 0.1797 0.032 Uiso calc R 1 . .
    C C13 -0.0109(2) -0.14677(17) 0.09871(16) 0.0301(4) Uani d . 1 . .
    H H13A -0.1140 -0.1411 0.1069 0.036 Uiso calc R 1 . .
    H H13B -0.0382 -0.1885 0.0090 0.036 Uiso calc R 1 . .
    C C14 0.03321(19) -0.24051(16) 0.17351(15) 0.0259(4) Uani d . 1 . .
    H H14 -0.0676 -0.3383 0.1441 0.031 Uiso calc R 1 . .
    C C15 0.1944(2) -0.24547(17) 0.15857(16) 0.0303(4) Uani d . 1 . .
    H H15A 0.1687 -0.2881 0.0694 0.036 Uiso calc R 1 . .
    H H15B 0.2270 -0.3043 0.2066 0.036 Uiso calc R 1 . .
    C C16 0.3455(2) -0.09142(16) 0.20803(15) 0.0280(4) Uani d . 1 . .
    H H16A 0.4442 -0.0848 0.2765 0.034 Uiso calc R 1 . .
    H H16B 0.3857 -0.0684 0.1399 0.034 Uiso calc R 1 . .
    C C17 0.0820(2) -0.16865(16) 0.30955(15) 0.0249(4) Uani d . 1 . .
    C C18 0.76263(19) 0.55154(16) 0.52187(14) 0.0235(3) Uani d . 1 . .
    H H18A 0.7227 0.6243 0.5193 0.028 Uiso calc R 1 . .
    H H18B 0.7662 0.5186 0.4392 0.028 Uiso calc R 1 . .
    C C19 0.94360(19) 0.61802(15) 0.62085(14) 0.0222(3) Uani d . 1 . .
    C C20 1.04167(19) 0.76546(16) 0.67051(15) 0.0264(4) Uani d . 1 . .
    H H20 0.9969 0.8237 0.6379 0.032 Uiso calc R 1 . .
    C C21 1.2034(2) 0.82836(17) 0.76673(15) 0.0284(4) Uani d . 1 . .
    H H21 1.2684 0.9290 0.8012 0.034 Uiso calc R 1 . .
    C C22 1.26979(19) 0.74218(16) 0.81242(14) 0.0238(4) Uani d . 1 . .
    C C23 1.1756(2) 0.59485(16) 0.76076(15) 0.0257(4) Uani d . 1 . .
    H H23 1.2224 0.5365 0.7905 0.031 Uiso calc R 1 . .
    C C24 1.0130(2) 0.53398(16) 0.66567(15) 0.0256(4) Uani d . 1 . .
    H H24 0.9482 0.4334 0.6307 0.031 Uiso calc R 1 . .
    C C25 1.4347(2) 0.80457(16) 0.91607(15) 0.0251(4) Uani d . 1 . .
loop_
    _atom_site_aniso_label
    _atom_site_aniso_U_11
    _atom_site_aniso_U_22
    _atom_site_aniso_U_33
    _atom_site_aniso_U_12
    _atom_site_aniso_U_13
    _atom_site_aniso_U_23
    N1 0.0188(6) 0.0228(7) 0.0201(7) 0.0072(6) 0.0063(5) 0.0052(6)
    N2 0.0228(7) 0.0244(7) 0.0227(7) 0.0105(6) 0.0066(6) 0.0063(6)
    N3 0.0275(8) 0.0302(8) 0.0286(8) 0.0114(6) 0.0075(7) 0.0067(6)
    O1 0.0327(7) 0.0271(6) 0.0347(7) 0.0098(5) 0.0162(6) 0.0113(5)
    C2 0.0227(8) 0.0239(8) 0.0208(8) 0.0099(7) 0.0046(7) 0.0026(7)
    C3 0.0214(8) 0.0241(8) 0.0208(8) 0.0111(7) 0.0055(7) 0.0052(7)
    C4 0.0190(8) 0.0230(8) 0.0211(8) 0.0108(7) 0.0043(6) 0.0068(7)
    C5 0.0222(8) 0.0252(9) 0.0251(9) 0.0091(7) 0.0081(7) 0.0079(7)
    C6 0.0281(9) 0.0324(9) 0.0242(9) 0.0123(8) 0.0119(7) 0.0069(7)
    C7 0.0298(9) 0.0288(9) 0.0255(9) 0.0116(8) 0.0106(8) 0.0022(7)
    C8 0.0231(8) 0.0230(8) 0.0249(9) 0.0081(7) 0.0060(7) 0.0046(7)
    C9 0.0199(8) 0.0248(8) 0.0199(8) 0.0108(7) 0.0051(6) 0.0059(7)
    C10 0.0245(8) 0.0229(8) 0.0250(9) 0.0117(7) 0.0092(7) 0.0091(7)
    C11 0.0214(8) 0.0207(8) 0.0243(9) 0.0094(7) 0.0075(7) 0.0075(7)
    C12 0.0262(9) 0.0262(9) 0.0245(9) 0.0114(7) 0.0067(7) 0.0082(7)
    C13 0.0244(9) 0.0304(9) 0.0287(9) 0.0106(7) 0.0041(7) 0.0092(7)
    C14 0.0210(8) 0.0187(8) 0.0273(9) 0.0043(7) 0.0036(7) 0.0044(7)
    C15 0.0324(9) 0.0269(9) 0.0300(10) 0.0148(8) 0.0100(8) 0.0060(7)
    C16 0.0260(9) 0.0296(9) 0.0286(9) 0.0139(7) 0.0101(7) 0.0074(7)
    C17 0.0229(8) 0.0238(8) 0.0300(9) 0.0129(7) 0.0090(7) 0.0105(7)
    C18 0.0207(8) 0.0240(8) 0.0230(8) 0.0081(7) 0.0078(7) 0.0082(7)
    C19 0.0215(8) 0.0232(8) 0.0210(8) 0.0083(7) 0.0104(7) 0.0068(7)
    C20 0.0243(8) 0.0239(9) 0.0293(9) 0.0108(7) 0.0077(7) 0.0101(7)
    C21 0.0243(9) 0.0198(8) 0.0318(10) 0.0060(7) 0.0068(7) 0.0040(7)
    C22 0.0208(8) 0.0272(9) 0.0222(8) 0.0104(7) 0.0084(7) 0.0068(7)
    C23 0.0247(9) 0.0252(9) 0.0285(9) 0.0128(7) 0.0091(7) 0.0105(7)
    C24 0.0242(8) 0.0223(8) 0.0256(9) 0.0084(7) 0.0081(7) 0.0049(7)
    C25 0.0251(9) 0.0241(9) 0.0270(9) 0.0109(7) 0.0115(8) 0.0090(7)
_geom_special_details
;
All e.s.d.'s (except the e.s.d. in the dihedral angle between two l.s. planes)
are estimated using the full covariance matrix. The cell e.s.d.'s are taken
into account individually in the estimation of e.s.d.'s in distances, angles
and torsion angles; correlations between e.s.d.'s in cell parameters are only
used when they are defined by crystal symmetry. An approximate (isotropic)
treatment of cell e.s.d.'s is used for estimating e.s.d.'s involving l.s.
planes.
;
loop_
    _geom_bond_atom_site_label_1
    _geom_bond_atom_site_label_2
    _geom_bond_site_symmetry_2
    _geom_bond_distance
    _geom_bond_publ_flag
    N1 C2 . 1.3659(19) ?
    N1 C9 . 1.3845(19) ?
    N1 C18 . 1.4597(18) ?
    N2 C11 . 1.4466(19) ?
    N2 C12 . 1.4804(19) ?
    N2 C16 . 1.4825(19) ?
    N3 C25 . 1.150(2) ?
    O1 C17 . 1.2280(18) ?
    C2 C3 . 1.383(2) ?
    C2 H2 . 0.9500 ?
    C3 C10 . 1.443(2) ?
    C3 C4 . 1.446(2) ?
    C4 C5 . 1.396(2) ?
    C4 C9 . 1.409(2) ?
    C5 C6 . 1.380(2) ?
    C5 H5 . 0.9500 ?
    C6 C7 . 1.401(2) ?
    C6 H6 . 0.9500 ?
    C7 C8 . 1.379(2) ?
    C7 H7 . 0.9500 ?
    C8 C9 . 1.391(2) ?
    C8 H8 . 0.9500 ?
    C10 C11 . 1.342(2) ?
    C10 H10 . 0.9500 ?
    C11 C17 . 1.482(2) ?
    C12 C13 . 1.549(2) ?
    C12 H12A . 0.9900 ?
    C12 H12B . 0.9900 ?
    C13 C14 . 1.537(2) ?
    C13 H13A . 0.9900 ?
    C13 H13B . 0.9900 ?
    C14 C17 . 1.507(2) ?
    C14 C15 . 1.539(2) ?
    C14 H14 . 1.0000 ?
    C15 C16 . 1.547(2) ?
    C15 H15A . 0.9900 ?
    C15 H15B . 0.9900 ?
    C16 H16A . 0.9900 ?
    C16 H16B . 0.9900 ?
    C18 C19 . 1.510(2) ?
    C18 H18A . 0.9900 ?
    C18 H18B . 0.9900 ?
    C19 C24 . 1.387(2) ?
    C19 C20 . 1.392(2) ?
    C20 C21 . 1.384(2) ?
    C20 H20 . 0.9500 ?
    C21 C22 . 1.395(2) ?
    C21 H21 . 0.9500 ?
    C22 C23 . 1.392(2) ?
    C22 C25 . 1.442(2) ?
    C23 C24 . 1.384(2) ?
    C23 H23 . 0.9500 ?
    C24 H24 . 0.9500 ?
loop_
    _geom_angle_atom_site_label_1
    _geom_angle_atom_site_label_2
    _geom_angle_atom_site_label_3
    _geom_angle_site_symmetry_1
    _geom_angle_site_symmetry_3
    _geom_angle
    _geom_angle_publ_flag
    C2 N1 C9 . . 108.68(12) ?
    C2 N1 C18 . . 127.10(13) ?
    C9 N1 C18 . . 124.18(13) ?
    C11 N2 C12 . . 108.02(12) ?
    C11 N2 C16 . . 108.35(11) ?
    C12 N2 C16 . . 108.05(12) ?
    N1 C2 C3 . . 110.60(14) ?
    N1 C2 H2 . . 124.7 ?
    C3 C2 H2 . . 124.7 ?
    C2 C3 C10 . . 129.90(14) ?
    C2 C3 C4 . . 105.74(13) ?
    C10 C3 C4 . . 124.17(13) ?
    C5 C4 C9 . . 119.08(14) ?
    C5 C4 C3 . . 133.84(14) ?
    C9 C4 C3 . . 107.03(13) ?
    C6 C5 C4 . . 118.62(15) ?
    C6 C5 H5 . . 120.7 ?
    C4 C5 H5 . . 120.7 ?
    C5 C6 C7 . . 121.38(15) ?
    C5 C6 H6 . . 119.3 ?
    C7 C6 H6 . . 119.3 ?
    C8 C7 C6 . . 121.27(15) ?
    C8 C7 H7 . . 119.4 ?
    C6 C7 H7 . . 119.4 ?
    C7 C8 C9 . . 117.14(15) ?
    C7 C8 H8 . . 121.4 ?
    C9 C8 H8 . . 121.4 ?
    N1 C9 C8 . . 129.54(14) ?
    N1 C9 C4 . . 107.93(13) ?
    C8 C9 C4 . . 122.50(15) ?
    C11 C10 C3 . . 129.13(15) ?
    C11 C10 H10 . . 115.4 ?
    C3 C10 H10 . . 115.4 ?
    C10 C11 N2 . . 123.45(14) ?
    C10 C11 C17 . . 122.77(14) ?
    N2 C11 C17 . . 113.76(13) ?
    N2 C12 C13 . . 111.92(12) ?
    N2 C12 H12A . . 109.2 ?
    C13 C12 H12A . . 109.2 ?
    N2 C12 H12B . . 109.2 ?
    C13 C12 H12B . . 109.2 ?
    H12A C12 H12B . . 107.9 ?
    C14 C13 C12 . . 108.64(13) ?
    C14 C13 H13A . . 110.0 ?
    C12 C13 H13A . . 110.0 ?
    C14 C13 H13B . . 110.0 ?
    C12 C13 H13B . . 110.0 ?
    H13A C13 H13B . . 108.3 ?
    C17 C14 C13 . . 107.70(13) ?
    C17 C14 C15 . . 107.79(13) ?
    C13 C14 C15 . . 108.08(13) ?
    C17 C14 H14 . . 111.0 ?
    C13 C14 H14 . . 111.0 ?
    C15 C14 H14 . . 111.0 ?
    C14 C15 C16 . . 108.19(12) ?
    C14 C15 H15A . . 110.1 ?
    C16 C15 H15A . . 110.1 ?
    C14 C15 H15B . . 110.1 ?
    C16 C15 H15B . . 110.1 ?
    H15A C15 H15B . . 108.4 ?
    N2 C16 C15 . . 112.41(12) ?
    N2 C16 H16A . . 109.1 ?
    C15 C16 H16A . . 109.1 ?
    N2 C16 H16B . . 109.1 ?
    C15 C16 H16B . . 109.1 ?
    H16A C16 H16B . . 107.9 ?
    O1 C17 C11 . . 124.83(15) ?
    O1 C17 C14 . . 124.67(14) ?
    C11 C17 C14 . . 110.51(13) ?
    N1 C18 C19 . . 112.15(12) ?
    N1 C18 H18A . . 109.2 ?
    C19 C18 H18A . . 109.2 ?
    N1 C18 H18B . . 109.2 ?
    C19 C18 H18B . . 109.2 ?
    H18A C18 H18B . . 107.9 ?
    C24 C19 C20 . . 119.08(14) ?
    C24 C19 C18 . . 120.83(14) ?
    C20 C19 C18 . . 120.07(13) ?
    C21 C20 C19 . . 120.97(14) ?
    C21 C20 H20 . . 119.5 ?
    C19 C20 H20 . . 119.5 ?
    C20 C21 C22 . . 119.17(15) ?
    C20 C21 H21 . . 120.4 ?
    C22 C21 H21 . . 120.4 ?
    C23 C22 C21 . . 120.39(14) ?
    C23 C22 C25 . . 119.24(14) ?
    C21 C22 C25 . . 120.35(14) ?
    C24 C23 C22 . . 119.51(14) ?
    C24 C23 H23 . . 120.2 ?
    C22 C23 H23 . . 120.2 ?
    C23 C24 C19 . . 120.82(14) ?
    C23 C24 H24 . . 119.6 ?
    C19 C24 H24 . . 119.6 ?
    N3 C25 C22 . . 178.06(17) ?
loop_
    _geom_torsion_atom_site_label_1
    _geom_torsion_atom_site_label_2
    _geom_torsion_atom_site_label_3
    _geom_torsion_atom_site_label_4
    _geom_torsion_site_symmetry_1
    _geom_torsion_site_symmetry_2
    _geom_torsion_site_symmetry_3
    _geom_torsion_site_symmetry_4
    _geom_torsion
    _geom_torsion_publ_flag
    C9 N1 C2 C3 . . . . -0.32(16) ?
    C18 N1 C2 C3 . . . . -177.95(13) ?
    N1 C2 C3 C10 . . . . 174.58(14) ?
    N1 C2 C3 C4 . . . . -0.44(16) ?
    C2 C3 C4 C5 . . . . 178.37(16) ?
    C10 C3 C4 C5 . . . . 3.0(3) ?
    C2 C3 C4 C9 . . . . 1.02(16) ?
    C10 C3 C4 C9 . . . . -174.37(14) ?
    C9 C4 C5 C6 . . . . 0.0(2) ?
    C3 C4 C5 C6 . . . . -177.08(15) ?
    C4 C5 C6 C7 . . . . 1.0(2) ?
    C5 C6 C7 C8 . . . . -1.0(2) ?
    C6 C7 C8 C9 . . . . 0.0(2) ?
    C2 N1 C9 C8 . . . . -176.79(15) ?
    C18 N1 C9 C8 . . . . 0.9(2) ?
    C2 N1 C9 C4 . . . . 0.97(16) ?
    C18 N1 C9 C4 . . . . 178.69(12) ?
    C7 C8 C9 N1 . . . . 178.54(15) ?
    C7 C8 C9 C4 . . . . 1.1(2) ?
    C5 C4 C9 N1 . . . . -179.04(12) ?
    C3 C4 C9 N1 . . . . -1.23(16) ?
    C5 C4 C9 C8 . . . . -1.1(2) ?
    C3 C4 C9 C8 . . . . 176.73(14) ?
    C2 C3 C10 C11 . . . . -5.1(3) ?
    C4 C3 C10 C11 . . . . 169.08(15) ?
    C3 C10 C11 N2 . . . . 2.1(2) ?
    C3 C10 C11 C17 . . . . -175.87(14) ?
    C12 N2 C11 C10 . . . . -119.06(15) ?
    C16 N2 C11 C10 . . . . 124.13(15) ?
    C12 N2 C11 C17 . . . . 59.06(15) ?
    C16 N2 C11 C17 . . . . -57.76(16) ?
    C11 N2 C12 C13 . . . . -57.57(16) ?
    C16 N2 C12 C13 . . . . 59.45(16) ?
    N2 C12 C13 C14 . . . . -0.11(18) ?
    C12 C13 C14 C17 . . . . 56.92(16) ?
    C12 C13 C14 C15 . . . . -59.29(17) ?
    C17 C14 C15 C16 . . . . -57.07(16) ?
    C13 C14 C15 C16 . . . . 59.08(16) ?
    C11 N2 C16 C15 . . . . 57.11(16) ?
    C12 N2 C16 C15 . . . . -59.69(16) ?
    C14 C15 C16 N2 . . . . 0.19(18) ?
    C10 C11 C17 O1 . . . . -2.1(2) ?
    N2 C11 C17 O1 . . . . 179.80(13) ?
    C10 C11 C17 C14 . . . . 177.55(14) ?
    N2 C11 C17 C14 . . . . -0.58(17) ?
    C13 C14 C17 O1 . . . . 121.88(16) ?
    C15 C14 C17 O1 . . . . -121.72(16) ?
    C13 C14 C17 C11 . . . . -57.74(16) ?
    C15 C14 C17 C11 . . . . 58.66(16) ?
    C2 N1 C18 C19 . . . . -122.47(16) ?
    C9 N1 C18 C19 . . . . 60.24(18) ?
    N1 C18 C19 C24 . . . . 42.68(19) ?
    N1 C18 C19 C20 . . . . -135.82(14) ?
    C24 C19 C20 C21 . . . . -2.6(2) ?
    C18 C19 C20 C21 . . . . 175.96(14) ?
    C19 C20 C21 C22 . . . . 1.3(2) ?
    C20 C21 C22 C23 . . . . 0.9(2) ?
    C20 C21 C22 C25 . . . . -177.41(14) ?
    C21 C22 C23 C24 . . . . -1.7(2) ?
    C25 C22 C23 C24 . . . . 176.58(14) ?
    C22 C23 C24 C19 . . . . 0.4(2) ?
    C20 C19 C24 C23 . . . . 1.7(2) ?
    C18 C19 C24 C23 . . . . -176.82(14) ?
