# Supplementary material for: (Z)-4-[3-(3-Oxoquinuclidin-2-ylidene­meth­yl)-1H-indol-1-ylmeth­yl]benzo­nitrile
Source: Acta Crystallogr Sect E Struct Rep Online. 2008 Oct 4;64(Pt 11):o2049. doi: 10.1107/S1600536808030006 (PMC2959535; doi:10.1107/S1600536808030006)
Supplement: Supplementary file 2 [file e-64-o2049-Isup2.hkl]

# 
# h,k,l, Fc-squared, Fo-squared, sigma(Fo-squared) and status flag 
# 
data_I
_shelx_title ' k08008 - P1bar' 
_shelx_refln_list_code          4 
_shelx_F_calc_maximum       78.51 
_exptl_crystal_F_000       388.00 
_reflns_d_resolution_high  0.7696 
 
loop_ 
 _symmetry_equiv_pos_as_xyz 
 'x, y, z' 
 '-x, -y, -z' 
 
_cell_length_a     9.0627 
_cell_length_b    10.7959 
_cell_length_c    11.6969 
_cell_angle_alpha  99.157 
_cell_angle_beta  106.093 
_cell_angle_gamma 113.791 
 
_shelx_F_squared_multiplier     1.000 
 
loop_ 
 _refln_index_h 
 _refln_index_k 
 _refln_index_l 
 _refln_F_squared_calc 
 _refln_F_squared_meas 
 _refln_F_squared_sigma 
 _refln_observed_status 
   1   0   0      331.22      314.22      9.35 o 
   2   0   0     1125.78     1081.27     15.22 o 
   3   0   0      622.25      624.10      8.84 o 
   4   0   0      641.57      665.55     11.68 o 
   5   0   0      661.07      715.25     15.14 o 
   6   0   0        0.01        1.66      2.35 o 
   7   0   0       59.87       62.51      4.47 o 
   8   0   0       26.51       23.70      3.86 o 
   9   0   0        8.90       26.04      9.97 o 
 -10   1   0       15.95        7.47      7.77 o 
  -9   1   0        3.48        5.42      4.44 o 
  -8   1   0       33.65       25.35      3.60 o 
  -7   1   0       23.78       22.49      3.06 o 
  -6   1   0      229.66      227.24      6.42 o 
  -5   1   0      175.93      194.96      4.69 o 
  -4   1   0        3.61        1.80      0.85 o 
  -3   1   0       94.25       95.31      1.98 o 
  -2   1   0     4086.97     3986.41     86.12 o 
  -1   1   0       10.97        8.98      0.32 o 
   0   1   0       96.67       78.81      1.30 o 
   1   1   0     2441.28     2208.68     27.50 o 
   2   1   0       36.11       36.45      0.77 o 
   3   1   0      145.03      167.56      2.64 o 
   4   1   0      133.81      133.56      2.92 o 
   5   1   0      137.55      141.96      4.29 o 
   6   1   0      152.53      162.99      5.72 o 
   7   1   0      189.20      187.76      6.97 o 
   8   1   0       21.52       21.73      5.16 o 
   9   1   0       28.45       25.32      7.69 o 
 -10   2   0        0.61        3.24      4.75 o 
  -9   2   0       11.02       12.31      4.03 o 
  -8   2   0      429.62      467.44     14.17 o 
  -7   2   0       26.51       26.02      3.19 o 
  -6   2   0        8.11        4.33      1.88 o 
  -5   2   0      429.97      458.32      8.90 o 
  -4   2   0     1073.57     1173.21     19.25 o 
  -3   2   0       82.40       82.48      1.65 o 
  -2   2   0     5814.74     5669.92    135.19 o 
  -1   2   0      908.97      821.81     13.03 o 
   0   2   0      103.36      106.31      1.77 o 
   1   2   0       17.45       25.09      0.99 o 
   2   2   0     2237.77     2325.25     46.46 o 
   3   2   0      137.52      152.73      2.42 o 
   4   2   0      108.29      103.96      3.92 o 
   5   2   0        0.09        0.76      0.91 o 
   6   2   0       82.59       76.69      4.71 o 
   7   2   0       11.66       10.23      4.14 o 
   8   2   0        1.92        8.67      9.31 o 
   9   2   0        0.01        3.22     11.22 o 
 -10   3   0        5.27        2.47      5.50 o 
  -9   3   0       59.06       65.12      5.06 o 
  -8   3   0       21.33       15.36      3.21 o 
  -7   3   0       95.54       88.62      5.53 o 
  -6   3   0        6.59        5.98      0.81 o 
  -5   3   0        0.19        0.32      0.64 o 
  -4   3   0      362.77      382.92      6.19 o 
  -3   3   0     1388.42     1430.10     20.23 o 
  -2   3   0      314.56      305.12      4.73 o 
  -1   3   0       45.46       42.84      1.21 o 
   0   3   0      619.19      577.47     11.98 o 
   1   3   0      959.75      993.49     18.05 o 
   2   3   0     1470.32     1530.29     28.91 o 
   3   3   0      100.63       98.56      2.82 o 
   4   3   0       89.61       80.86      2.16 o 
   5   3   0     1304.14     1403.49     28.73 o 
   6   3   0       33.49       41.53      5.26 o 
   7   3   0       86.68       90.45      6.67 o 
   8   3   0        3.93       -2.03      7.36 o 
 -11   4   0       11.22       10.60      5.79 o 
 -10   4   0       18.35       11.11      4.68 o 
  -9   4   0       82.29       78.53      5.53 o 
  -8   4   0      209.25      239.17     21.59 o 
  -7   4   0      219.19      222.37      5.48 o 
  -6   4   0       25.03       21.85      1.34 o 
  -5   4   0       68.97       69.80      3.01 o 
  -4   4   0      750.86      816.35     19.29 o 
  -3   4   0      343.06      363.94      5.50 o 
  -2   4   0       11.07       10.60      0.63 o 
  -1   4   0      410.02      396.17      9.76 o 
   0   4   0     1128.64     1144.07     21.21 o 
   1   4   0        1.36       -0.16      0.63 o 
   2   4   0      192.92      199.39      4.48 o 
   3   4   0        0.64        2.99      1.45 o 
   4   4   0       56.07       63.90     12.76 o 
   5   4   0       68.57       67.06      3.52 o 
   6   4   0       30.04       27.61      5.86 o 
   7   4   0       40.71       39.40     12.92 o 
 -11   5   0       15.37       14.65      5.72 o 
 -10   5   0       11.44        4.82      7.47 o 
  -9   5   0      170.69      169.81      9.75 o 
  -8   5   0      244.41      265.30     11.60 o 
  -7   5   0       49.39       41.30      3.97 o 
  -6   5   0      194.13      190.99      4.81 o 
  -5   5   0       19.83       18.65      1.23 o 
  -4   5   0        4.52        1.28      0.90 o 
  -3   5   0      273.63      304.19      5.79 o 
  -2   5   0       19.54       19.46      2.06 o 
  -1   5   0      284.20      266.40      4.37 o 
   0   5   0     1083.65     1128.18     23.94 o 
   1   5   0      375.79      422.96      8.73 o 
   2   5   0        2.60        0.64      2.07 o 
   3   5   0       66.61       81.32      9.39 o 
   4   5   0        5.01        6.58      2.16 o 
   5   5   0      128.86      124.94      5.45 o 
   6   5   0       55.24       42.18      7.94 o 
   7   5   0       22.75       25.79      7.82 o 
 -11   6   0        0.63        0.87      6.01 o 
 -10   6   0       10.02        9.63     12.92 o 
  -9   6   0       39.82       50.56     10.83 o 
  -8   6   0        0.01       -0.79      1.84 o 
  -7   6   0       95.85       94.35      4.47 o 
  -6   6   0      363.18      380.89      9.41 o 
  -5   6   0       94.80       89.68      3.22 o 
  -4   6   0      276.25      293.66     12.95 o 
  -3   6   0      396.86      415.85     11.69 o 
  -2   6   0        0.72        1.07      0.60 o 
  -1   6   0        4.35        1.79      1.29 o 
   0   6   0      164.39      169.33      5.39 o 
   1   6   0       29.13       29.48      2.91 o 
   2   6   0        4.97        2.11      1.67 o 
   3   6   0      126.60       99.11      4.27 o 
   4   6   0       36.02       25.52      4.50 o 
   5   6   0        0.25        1.70      8.80 o 
   6   6   0        0.00        6.14     11.56 o 
 -11   7   0        3.96        3.39      5.64 o 
 -10   7   0        0.23       -0.51      7.62 o 
  -9   7   0        5.37       -0.56      3.52 o 
  -8   7   0      211.84      200.63      6.75 o 
  -7   7   0       10.90        9.24      1.92 o 
  -6   7   0        1.23        2.71      2.05 o 
  -5   7   0       11.32       12.04      2.31 o 
  -4   7   0        8.41        7.38      1.10 o 
  -3   7   0      423.77      433.82     12.24 o 
  -2   7   0      136.98      114.13      4.70 o 
  -1   7   0       21.71       21.18      1.24 o 
   0   7   0      370.07      378.37      8.99 o 
   1   7   0      464.55      508.63     12.86 o 
   2   7   0        0.88       -0.52      2.03 o 
   3   7   0        5.62        7.06      2.76 o 
   4   7   0       38.67       32.63      7.19 o 
   5   7   0       12.56       21.81      6.20 o 
 -11   8   0        9.15        6.17      7.36 o 
 -10   8   0        4.15        4.05      7.89 o 
  -9   8   0        0.89       -6.83      6.83 o 
  -8   8   0       47.04       41.07      3.77 o 
  -7   8   0      258.05      265.37     14.64 o 
  -6   8   0       12.72       18.69      3.31 o 
  -5   8   0       10.25        8.48      1.68 o 
  -4   8   0      366.93      389.39      7.19 o 
  -3   8   0      119.73      114.04      2.98 o 
  -2   8   0       56.69       52.35      5.18 o 
  -1   8   0      317.23      316.23      7.00 o 
   0   8   0       37.28       40.85      3.25 o 
   1   8   0      508.94      491.96     13.13 o 
   2   8   0       16.67       13.10      2.89 o 
   3   8   0       39.31       43.67      8.11 o 
   4   8   0        0.05        3.56     12.97 o 
   5   8   0        4.92        6.34      8.33 o 
 -11   9   0      117.75      133.21     49.06 o 
 -10   9   0       22.97       16.08     10.22 o 
  -9   9   0        0.00        5.25      4.01 o 
  -8   9   0       68.48       78.17      5.36 o 
  -7   9   0        1.65        0.61      1.87 o 
  -6   9   0       17.15       15.82      2.42 o 
  -5   9   0        0.54       -1.75      4.13 o 
  -4   9   0       38.23       32.90      2.73 o 
  -3   9   0      386.39      403.52     10.34 o 
  -2   9   0       53.70       51.56      2.59 o 
  -1   9   0        7.93        5.01      1.54 o 
   0   9   0       42.21       44.12      5.09 o 
   1   9   0        1.15       -0.99      4.05 o 
   2   9   0       17.49        8.73      5.38 o 
   3   9   0       12.67       17.13      7.42 o 
   4   9   0        0.39        0.69     14.64 o 
 -10  10   0       50.96       38.85      8.70 o 
  -9  10   0        3.86        1.77      4.21 o 
  -8  10   0      158.50      164.46     14.14 o 
  -7  10   0       26.17       26.83      4.79 o 
  -6  10   0       41.62       36.49      2.99 o 
  -5  10   0       77.75       78.60      3.65 o 
  -4  10   0       41.34       33.34      3.70 o 
  -3  10   0      275.81      288.24     15.35 o 
  -2  10   0       26.66       27.59      7.85 o 
  -1  10   0       94.68       92.20      6.51 o 
   0  10   0        7.97        7.68      4.61 o 
   1  10   0       51.13       51.03      6.24 o 
   2  10   0        7.63       11.93      5.37 o 
 -10  11   0       36.09       40.73     16.98 o 
  -9  11   0       12.89       14.52      5.43 o 
  -8  11   0       46.23       37.26      7.41 o 
  -7  11   0       13.58       12.62      3.44 o 
  -6  11   0        0.60       -0.72      2.91 o 
  -5  11   0        0.00        0.79      2.83 o 
  -4  11   0       45.49       54.45      8.55 o 
  -3  11   0      100.34       91.10      5.92 o 
  -2  11   0       83.64       70.79      6.13 o 
  -1  11   0        1.24        3.56      4.62 o 
   0  11   0       13.07       13.80      5.29 o 
   1  11   0       50.26       69.91     15.06 o 
  -9  12   0       14.90       13.10      4.54 o 
  -8  12   0        6.65        5.96      4.44 o 
  -7  12   0        1.78        0.64      3.70 o 
  -6  12   0      113.48      141.84      9.32 o 
  -5  12   0       89.60       89.57      8.36 o 
  -4  12   0       12.36        9.17      3.42 o 
  -3  12   0       33.87       27.76      5.53 o 
  -2  12   0        3.29       22.52      6.24 o 
  -1  12   0       15.42       15.18      5.22 o 
   0  12   0        0.58       -2.12      7.39 o 
  -8  13   0        0.18        2.20      5.57 o 
  -7  13   0        1.60       -0.24      3.82 o 
  -6  13   0        7.96        7.00      6.77 o 
  -5  13   0        2.24       -0.87      4.31 o 
  -4  13   0       36.33       28.72      5.43 o 
  -3  13   0       26.68       32.47      6.38 o 
  -2  13   0       18.71       22.61      6.01 o 
   2 -13   1        5.48       -0.29      6.16 o 
   3 -13   1       14.36       15.90      7.40 o 
   4 -13   1       29.26       31.54      5.63 o 
   5 -13   1      156.18      166.90      8.21 o 
   6 -13   1        1.13       -1.21      5.42 o 
   7 -13   1       60.61       57.10     18.43 o 
   8 -13   1        0.77       -6.22      6.35 o 
   0 -12   1       80.92       99.51     11.94 o 
   1 -12   1        0.38        3.91      5.63 o 
   2 -12   1       11.45        5.48      4.37 o 
   3 -12   1       76.34       72.85      5.59 o 
   4 -12   1      141.31      150.43      6.45 o 
   5 -12   1       28.54       29.76      7.92 o 
   6 -12   1       82.15       79.77      5.69 o 
   7 -12   1        8.19        3.85      4.22 o 
   8 -12   1        0.10       -6.73      7.52 o 
   9 -12   1       14.75       13.80     10.23 o 
  -2 -11   1        0.20        4.50      6.96 o 
  -1 -11   1       40.47       54.29      7.22 o 
   0 -11   1        4.38        7.09      4.95 o 
   1 -11   1        0.28       -4.73      4.73 o 
   2 -11   1      121.41      143.51     22.05 o 
   3 -11   1      176.70      193.39      7.35 o 
   4 -11   1       35.22       28.93      3.86 o 
   5 -11   1       18.06       19.75      2.98 o 
   6 -11   1        9.61        8.74      3.27 o 
   7 -11   1        3.49        5.64      3.86 o 
   8 -11   1       10.26        2.97      4.15 o 
   9 -11   1       20.05       25.81      5.54 o 
  10 -11   1       21.86       25.35      8.66 o 
  -3 -10   1        6.62       13.02      6.30 o 
  -2 -10   1        7.96       10.20     11.04 o 
  -1 -10   1       67.40       73.16      6.55 o 
   0 -10   1       59.83       59.92     10.90 o 
   1 -10   1       42.33       39.51      4.38 o 
   2 -10   1      271.37      306.94      9.61 o 
   3 -10   1       82.70       86.14      4.61 o 
   4 -10   1      383.81      420.65     15.89 o 
   5 -10   1      126.66      126.69      4.65 o 
   6 -10   1       26.61       24.45      2.82 o 
   7 -10   1        0.71        0.04      4.05 o 
   8 -10   1        8.05        4.29      3.49 o 
   9 -10   1       49.01       51.42      5.27 o 
  10 -10   1       20.80       25.39      8.53 o 
  -4  -9   1       27.36       49.86     16.39 o 
  -3  -9   1        1.69       -3.20     12.60 o 
  -2  -9   1        2.02        5.12      4.61 o 
  -1  -9   1       33.02       36.87     11.26 o 
   0  -9   1        0.00        0.06      2.43 o 
   1  -9   1      283.69      314.34      7.93 o 
   2  -9   1       43.37       37.23      2.35 o 
   3  -9   1      142.30      135.99      8.36 o 
   4  -9   1        0.00       -1.52      1.54 o 
   5  -9   1       61.46       50.22      6.31 o 
   6  -9   1       26.18       25.30      2.52 o 
   7  -9   1        0.46        2.58      6.73 o 
   8  -9   1        3.51        0.85      3.56 o 
   9  -9   1      164.78      164.88      7.64 o 
  10  -9   1       19.19       18.74      7.05 o 
  -5  -8   1        2.87       12.48     17.18 o 
  -4  -8   1        0.13       -4.25      4.25 o 
  -3  -8   1       13.13       21.21      3.24 o 
  -2  -8   1        0.05        4.76      2.70 o 
  -1  -8   1       39.60       31.89      3.34 o 
   0  -8   1      166.63      161.22      5.21 o 
   1  -8   1        4.70        3.64      1.16 o 
   2  -8   1      854.69      867.94     28.45 o 
   3  -8   1       54.63       55.91      3.32 o 
   4  -8   1        3.61        3.43      1.14 o 
   5  -8   1        2.83        2.70      1.60 o 
   6  -8   1       84.18       79.89      6.85 o 
   7  -8   1       12.61        9.42      2.19 o 
   8  -8   1       63.10       58.72      4.28 o 
   9  -8   1        0.92       -0.33      5.85 o 
  10  -8   1        0.84       -5.40      6.57 o 
  11  -8   1        0.07      -11.40     16.98 o 
  -6  -7   1        8.21        9.22      6.94 o 
  -5  -7   1        7.63        8.32      4.53 o 
  -4  -7   1       27.72       26.03      3.46 o 
  -3  -7   1        9.10        1.59      2.13 o 
  -2  -7   1        5.49        5.52      2.28 o 
  -1  -7   1       32.42       31.84      3.78 o 
   0  -7   1      133.68      119.21      5.43 o 
   1  -7   1       32.78       28.85      1.47 o 
   2  -7   1      151.15      134.30      3.31 o 
   3  -7   1      300.39      317.98      6.93 o 
   4  -7   1       33.47       33.48      1.57 o 
   5  -7   1      182.36      185.23      6.78 o 
   6  -7   1      558.28      562.00     18.73 o 
   7  -7   1      480.76      491.85     13.81 o 
   8  -7   1        7.76        4.96      2.77 o 
   9  -7   1       59.19       65.27      5.93 o 
  10  -7   1       13.13        8.28      5.01 o 
  11  -7   1        5.07        7.32      7.69 o 
  -6  -6   1      150.35      168.24     17.25 o 
  -5  -6   1       62.10       78.84      6.95 o 
  -4  -6   1       93.04       92.60      9.90 o 
  -3  -6   1      174.22      148.44      5.57 o 
  -2  -6   1        0.28       -0.54      1.53 o 
  -1  -6   1        0.03        0.53      1.22 o 
   0  -6   1      254.63      260.08      5.90 o 
   1  -6   1      274.82      301.05      5.51 o 
   2  -6   1      171.02      162.23      3.44 o 
   3  -6   1      145.44      153.92      2.86 o 
   4  -6   1      132.44      144.48      3.45 o 
   5  -6   1       77.03       81.07      3.35 o 
   6  -6   1      202.98      191.18     15.65 o 
   7  -6   1       90.28       87.36      3.46 o 
   8  -6   1      341.86      393.89     10.52 o 
   9  -6   1        0.00        6.04      5.97 o 
  10  -6   1       24.81       23.08      7.28 o 
  11  -6   1        0.92       11.59      6.09 o 
  -7  -5   1       21.92       35.00      6.66 o 
  -6  -5   1        6.72       -0.11      5.93 o 
  -5  -5   1       19.24       12.40      2.85 o 
  -4  -5   1       78.33       83.83      3.74 o 
  -3  -5   1       85.90       85.70      2.85 o 
  -2  -5   1       40.96       39.40      1.98 o 
  -1  -5   1        7.67        4.45      1.12 o 
   0  -5   1        7.32        8.74      0.83 o 
   1  -5   1      828.72      800.79     11.45 o 
   2  -5   1        0.10        0.60      0.52 o 
   3  -5   1        0.11        0.40      0.55 o 
   4  -5   1        7.79        4.86      0.83 o 
   5  -5   1     1975.34     2027.03     43.83 o 
   6  -5   1      312.43      335.24      9.22 o 
   7  -5   1      187.49      198.44     15.19 o 
   8  -5   1       37.89       39.09      5.56 o 
   9  -5   1        2.09        3.98      4.83 o 
  10  -5   1       13.34       10.77      8.03 o 
  -8  -4   1       15.67        9.23      5.98 o 
  -7  -4   1       21.44       17.85      5.02 o 
  -6  -4   1        2.40        4.34      3.37 o 
  -5  -4   1      525.35      559.63     12.67 o 
  -4  -4   1       53.27       49.53      7.31 o 
  -3  -4   1        1.22        2.82      1.37 o 
  -2  -4   1       95.05      104.18      2.50 o 
  -1  -4   1     1427.72     1495.08     21.10 o 
   0  -4   1     1285.11     1300.73     31.34 o 
   1  -4   1        0.43        0.11      0.46 o 
   2  -4   1      138.14      137.74      2.32 o 
   3  -4   1       11.30       14.03      0.88 o 
   4  -4   1      147.27      141.83      3.70 o 
   5  -4   1       30.07       27.84      1.54 o 
   6  -4   1       71.56       68.72      3.06 o 
   7  -4   1       62.01       60.26      3.10 o 
   8  -4   1       28.86       20.98      4.69 o 
   9  -4   1      159.90      169.17      8.44 o 
  10  -4   1       32.38       26.63      6.31 o 
  -8  -3   1        5.52        0.65     11.02 o 
  -7  -3   1       35.74       46.76      6.57 o 
  -6  -3   1       51.51       50.48      7.95 o 
  -5  -3   1      144.83      147.27      3.63 o 
  -4  -3   1       85.32       85.01      2.00 o 
  -3  -3   1      695.33      772.50     12.86 o 
  -2  -3   1      367.29      410.14      6.03 o 
  -1  -3   1     2555.04     2437.08     71.05 o 
   0  -3   1       44.02       38.40      0.96 o 
   1  -3   1     1887.49     1806.29     25.91 o 
   2  -3   1     2894.38     2710.71     39.41 o 
   3  -3   1     3448.43     3349.08     48.79 o 
   4  -3   1      834.21      891.62     14.67 o 
   5  -3   1       62.28       60.18      2.15 o 
   6  -3   1      206.71      217.79      5.99 o 
   7  -3   1       26.76       21.86      2.24 o 
   8  -3   1       10.56        9.69      3.75 o 
   9  -3   1       14.98       16.66      6.45 o 
  10  -3   1        0.19       -1.29      5.27 o 
  -9  -2   1       10.21       -0.49     10.47 o 
  -8  -2   1        0.56        3.11      5.62 o 
  -7  -2   1        0.25        0.75      2.96 o 
  -6  -2   1       68.02       65.80      3.66 o 
  -5  -2   1      119.88      109.05      2.80 o 
  -4  -2   1       25.45       30.61      1.31 o 
  -3  -2   1      317.76      311.42      4.49 o 
  -2  -2   1      806.72      843.62     23.26 o 
  -1  -2   1      268.26      239.46      7.37 o 
   0  -2   1     1127.45      998.09     19.79 o 
   3  -2   1     2216.20     2116.24     31.00 o 
   4  -2   1       12.46       10.29      0.97 o 
   5  -2   1        6.13        5.57      1.47 o 
   6  -2   1       89.88       77.38      7.53 o 
   7  -2   1      133.02      139.65      5.95 o 
   8  -2   1       23.72       10.80      3.58 o 
   9  -2   1        0.86       -1.25      3.94 o 
  10  -2   1        9.20       21.03      7.00 o 
  -9  -1   1        3.94        4.61      5.33 o 
  -8  -1   1        0.99        2.77      4.11 o 
  -7  -1   1       18.79       18.21      3.26 o 
  -6  -1   1      170.60      166.31      5.51 o 
  -5  -1   1       39.02       41.77      2.34 o 
  -4  -1   1       42.59       37.55      1.30 o 
  -3  -1   1      767.60      756.99     11.73 o 
  -2  -1   1        0.06        0.11      0.33 o 
  -1  -1   1     1826.32     1627.07     22.93 o 
   0  -1   1      213.39      180.54      2.84 o 
   1  -1   1      792.34      727.89     12.74 o 
   2  -1   1     1738.20     1608.81     22.87 o 
   3  -1   1      613.13      633.49     13.36 o 
   4  -1   1        4.31        4.97      1.21 o 
   5  -1   1        0.21       -0.49      0.55 o 
   6  -1   1      102.64      100.60      4.17 o 
   7  -1   1       34.03       22.07      3.41 o 
   8  -1   1        3.39       -2.98      3.65 o 
   9  -1   1        0.01       -3.58      4.35 o 
  10  -1   1       39.60       42.27      9.39 o 
 -10   0   1       18.10       22.73      8.57 o 
  -9   0   1        6.14        3.46      5.03 o 
  -8   0   1       23.06       20.66      3.99 o 
  -7   0   1        3.56        0.30      2.26 o 
  -6   0   1      119.39      118.34      4.57 o 
  -5   0   1      125.33      135.94      3.28 o 
  -4   0   1      145.27      147.09      2.96 o 
  -3   0   1      307.77      295.08      6.13 o 
  -2   0   1       75.50       82.35      1.51 o 
  -1   0   1     1328.00     1133.51     16.70 o 
   0   0   1     1405.68     1311.66     18.35 o 
   1   0   1     1230.07     1157.19     16.45 o 
   2   0   1       40.23       30.95      0.96 o 
   3   0   1      512.83      545.27      7.30 o 
   4   0   1     1360.86     1471.99     22.48 o 
   5   0   1      250.77      257.25      5.63 o 
   6   0   1       19.88       23.81      3.17 o 
   7   0   1      123.73      116.53      5.57 o 
   8   0   1        3.51        8.89      4.36 o 
   9   0   1        3.63       12.23      7.60 o 
 -10   1   1       18.36       12.01      6.30 o 
  -9   1   1      156.42      167.14      7.89 o 
  -8   1   1       28.42       28.70      6.04 o 
  -7   1   1       28.71       26.25      3.13 o 
  -6   1   1       11.40       13.40      1.79 o 
  -5   1   1      292.78      277.36      6.07 o 
  -4   1   1       18.26       16.53      1.27 o 
  -3   1   1      243.53      234.11      5.56 o 
  -2   1   1     5149.45     4854.56    129.25 o 
  -1   1   1      117.25      105.20      1.70 o 
   0   1   1     3659.03     3353.61     49.03 o 
   1   1   1       29.55       36.81      0.69 o 
   2   1   1      634.13      660.30      7.83 o 
   3   1   1       28.14       26.49      0.88 o 
   4   1   1       46.27       44.26      1.54 o 
   5   1   1      162.44      150.07      4.22 o 
   6   1   1      127.15      128.92      9.05 o 
   7   1   1       51.48       47.11      4.19 o 
   8   1   1       73.16       78.53      8.13 o 
   9   1   1        2.02        8.22      8.68 o 
 -10   2   1        2.74        1.54      5.68 o 
  -9   2   1        3.85        1.45      4.23 o 
  -8   2   1        2.08       -3.73      4.12 o 
  -7   2   1       19.46       15.21      3.17 o 
  -6   2   1       66.13       61.99      2.87 o 
  -5   2   1      100.02       91.34      2.53 o 
  -4   2   1       95.41       92.84      2.71 o 
  -3   2   1      184.36      189.90      3.17 o 
  -2   2   1      814.87      780.08     11.13 o 
  -1   2   1     5103.25     4792.97     80.35 o 
   0   2   1       42.41       35.82      0.99 o 
   1   2   1      203.95      218.80      3.22 o 
   2   2   1     1162.35     1224.90     15.28 o 
   3   2   1       33.87       33.60      3.43 o 
   4   2   1       34.56       28.65      2.32 o 
   5   2   1      125.94      122.86      3.84 o 
   6   2   1      108.08      103.13      5.03 o 
   7   2   1       28.32       18.29      6.26 o 
   8   2   1       18.17       16.94      6.79 o 
 -11   3   1        2.20        0.85      5.36 o 
 -10   3   1        1.49       -0.83      4.72 o 
  -9   3   1        2.30        0.43      4.19 o 
  -8   3   1      248.56      271.71      8.86 o 
  -7   3   1       19.20       19.01      3.99 o 
  -6   3   1        2.69        3.82      1.00 o 
  -5   3   1      160.00      157.55      3.36 o 
  -4   3   1     1007.03     1075.55     14.97 o 
  -3   3   1        1.39        2.03      0.60 o 
  -2   3   1      223.68      235.29      3.60 o 
  -1   3   1      481.74      479.55      8.13 o 
   0   3   1      986.07      997.72     20.55 o 
   1   3   1      487.86      531.22      7.50 o 
   2   3   1       85.13       86.12      2.15 o 
   3   3   1       22.48       24.16      1.49 o 
   4   3   1       18.78       17.98      1.48 o 
   5   3   1       32.22       29.07      7.60 o 
   6   3   1       34.24       25.50      5.20 o 
   7   3   1       27.29       32.87      5.75 o 
   8   3   1       12.91       31.33     10.04 o 
 -11   4   1       25.55       19.44      6.88 o 
 -10   4   1        9.87       10.37      4.99 o 
  -9   4   1       61.94       60.88      7.07 o 
  -8   4   1       79.27       79.94      4.78 o 
  -7   4   1       37.54       37.02      4.53 o 
  -6   4   1        0.43       -0.81      0.92 o 
  -5   4   1       77.51       77.89      2.72 o 
  -4   4   1     2968.98     3185.05     47.02 o 
  -3   4   1     1322.68     1345.46     42.28 o 
  -2   4   1        6.05        5.71      0.42 o 
  -1   4   1       24.08       23.53      0.84 o 
   0   4   1        1.07        2.45      0.90 o 
   1   4   1       35.62       23.43      1.01 o 
   2   4   1     1171.97     1185.38     20.54 o 
   3   4   1       66.51       67.83      4.24 o 
   4   4   1       58.28       48.35      5.35 o 
   5   4   1        0.05       -0.12      3.41 o 
   6   4   1       15.90       13.72     10.95 o 
   7   4   1       71.58       64.58      9.34 o 
 -11   5   1        4.50        9.05      4.89 o 
 -10   5   1        1.06       -1.20      8.94 o 
  -9   5   1       41.51       43.49      4.39 o 
  -8   5   1        2.29        1.29      3.51 o 
  -7   5   1       65.40       66.84      2.42 o 
  -6   5   1      150.08      160.07      7.21 o 
  -5   5   1       55.94       75.95      4.59 o 
  -4   5   1      341.35      374.83      6.36 o 
  -3   5   1      339.00      343.91      6.60 o 
  -2   5   1        2.37        2.99      0.72 o 
  -1   5   1      271.37      285.92      8.72 o 
   0   5   1       23.08       25.82      3.31 o 
   1   5   1      126.59      128.54      3.01 o 
   2   5   1       14.88       15.73      1.00 o 
   3   5   1      642.89      678.52     15.34 o 
   4   5   1       25.12       26.32      3.09 o 
   5   5   1       19.41       16.55      5.13 o 
   6   5   1        0.63       -3.05      5.97 o 
   7   5   1        3.37       11.15     12.68 o 
 -11   6   1        0.28       -0.02      5.32 o 
 -10   6   1       92.98       90.88      8.05 o 
  -9   6   1      173.09      208.58     12.27 o 
  -8   6   1       44.34       44.66      2.65 o 
  -7   6   1        5.36        4.90      1.64 o 
  -6   6   1       24.08       20.57      1.80 o 
  -5   6   1      112.01      109.92      4.96 o 
  -4   6   1      119.43      132.39      2.77 o 
  -3   6   1      178.08      191.01      3.76 o 
  -2   6   1     1024.85     1087.49     18.69 o 
  -1   6   1        0.01        2.31      1.09 o 
   0   6   1       65.28       70.62      3.84 o 
   1   6   1       34.58       29.42      3.34 o 
   2   6   1      174.80      158.88      6.94 o 
   3   6   1      542.84      614.54     15.55 o 
   4   6   1        4.36        4.44      3.19 o 
   5   6   1       17.46       13.36      7.89 o 
   6   6   1       55.77       47.02      7.39 o 
 -11   7   1       12.63        7.91      6.66 o 
 -10   7   1        0.52       -4.66      5.00 o 
  -9   7   1      128.54      140.72     14.79 o 
  -8   7   1        0.29        0.64      4.41 o 
  -7   7   1       46.02       43.46      3.09 o 
  -6   7   1        8.60        9.53      1.67 o 
  -5   7   1      184.84      207.37      4.84 o 
  -4   7   1      218.84      223.33      4.24 o 
  -3   7   1        0.83        2.83      2.93 o 
  -2   7   1       48.31       41.47      3.36 o 
  -1   7   1      477.26      471.86     12.77 o 
   0   7   1       10.29       12.24      3.64 o 
   1   7   1       20.87       16.38      3.08 o 
   2   7   1        6.01        6.51      2.58 o 
   3   7   1        5.26        3.06      3.10 o 
   4   7   1       10.99        8.00      7.16 o 
   5   7   1        1.17       -5.28      6.11 o 
 -11   8   1        1.04       -6.31      6.31 o 
 -10   8   1       31.06       18.67      6.16 o 
  -9   8   1        6.59        7.75      4.00 o 
  -8   8   1        3.02        1.15      2.27 o 
  -7   8   1      122.98      132.52      7.06 o 
  -6   8   1      224.56      244.92      7.29 o 
  -5   8   1      156.26      170.81      4.27 o 
  -4   8   1      255.60      262.25     10.72 o 
  -3   8   1        0.08       -1.60      1.60 o 
  -2   8   1       97.89       90.41      3.46 o 
  -1   8   1        0.69        0.46      0.83 o 
   0   8   1      222.50      240.13     10.63 o 
   1   8   1      212.58      204.03      6.93 o 
   2   8   1       10.97        5.32      3.31 o 
   3   8   1        0.62       -3.37      3.84 o 
   4   8   1      105.11      154.42     12.88 o 
 -11   9   1        0.05       -7.55      7.55 o 
 -10   9   1       84.07       88.93     10.49 o 
  -9   9   1       13.17        9.81      9.22 o 
  -8   9   1        5.00        6.89      3.67 o 
  -7   9   1        1.99        0.98      3.48 o 
  -6   9   1        0.00       -1.80      2.77 o 
  -5   9   1       17.39       13.80      1.53 o 
  -4   9   1      293.73      320.10      7.39 o 
  -3   9   1       68.13       67.57      3.08 o 
  -2   9   1      378.57      403.55     10.26 o 
  -1   9   1      576.58      588.22     18.74 o 
   0   9   1      107.62      107.20      6.11 o 
   1   9   1       18.34       11.57      7.63 o 
   2   9   1       12.20       14.22      5.80 o 
   3   9   1       48.20       53.33     17.91 o 
 -10  10   1        8.63        3.42      7.05 o 
  -9  10   1       43.93       44.29     12.19 o 
  -8  10   1      159.46      158.03      7.25 o 
  -7  10   1       16.77       17.57      3.34 o 
  -6  10   1        4.58        3.95      2.59 o 
  -5  10   1       24.76       20.64      3.90 o 
  -4  10   1      434.81      490.89     29.76 o 
  -3  10   1       69.76       68.57      3.98 o 
  -2  10   1        1.62       -0.63      2.67 o 
  -1  10   1       43.66       39.08      4.77 o 
   0  10   1       14.19        9.43      6.69 o 
   1  10   1        3.24       -1.51      8.22 o 
   2  10   1       33.05       34.34      7.06 o 
 -10  11   1       63.80       56.93     18.34 o 
  -9  11   1       27.50       23.63      4.53 o 
  -8  11   1        0.65        0.20      9.32 o 
  -7  11   1       22.70       22.68      3.59 o 
  -6  11   1        6.93        5.15      2.98 o 
  -5  11   1       39.04       33.52      3.64 o 
  -4  11   1       11.17       17.71      4.57 o 
  -3  11   1       52.82       48.70      3.72 o 
  -2  11   1        4.03        5.66      3.71 o 
  -1  11   1        0.46       -5.81      5.81 o 
   0  11   1        3.56       -1.77      6.26 o 
   1  11   1       97.45      139.16     11.36 o 
  -9  12   1        3.89       -1.51      4.76 o 
  -8  12   1        4.75        2.99      6.88 o 
  -7  12   1        1.96       11.92      5.36 o 
  -6  12   1       17.28       12.09      3.27 o 
  -5  12   1        0.94        0.21      3.09 o 
  -4  12   1       22.20       20.24      4.59 o 
  -3  12   1        0.10       -5.57      6.03 o 
  -2  12   1        0.20       -2.46      4.34 o 
  -1  12   1       17.75       18.70      5.40 o 
  -8  13   1       20.21       12.77     11.41 o 
  -7  13   1      139.41      144.37      7.72 o 
  -6  13   1        4.52        2.88      4.02 o 
  -5  13   1        0.60       -0.45      4.39 o 
  -4  13   1       21.95       35.56      5.50 o 
  -3  13   1        0.36       -2.64      6.74 o 
   5 -14   2       16.90       14.46      7.40 o 
   1 -13   2        0.11        4.27      7.68 o 
   2 -13   2       12.18        5.97      5.55 o 
   3 -13   2       25.53       14.68      6.13 o 
   4 -13   2       51.61       65.93      8.33 o 
   5 -13   2      117.65      120.04      7.05 o 
   6 -13   2        4.01        1.32      6.47 o 
   7 -13   2        4.65       -2.99      4.42 o 
   8 -13   2       27.83       28.70      8.43 o 
  -1 -12   2       22.37       16.52      6.82 o 
   0 -12   2        0.28        4.18      6.14 o 
   1 -12   2       27.92       20.79      9.76 o 
   2 -12   2        6.70        6.62      5.47 o 
   3 -12   2       22.63       17.40      7.00 o 
   4 -12   2       39.11       43.09      3.79 o 
   5 -12   2       70.36       78.18      4.34 o 
   6 -12   2       30.19       36.27      4.21 o 
   7 -12   2       45.94       44.41      8.37 o 
   8 -12   2       15.51       10.18      5.25 o 
   9 -12   2        0.11       -4.63      4.92 o 
  -2 -11   2        0.11       -6.34      6.34 o 
  -1 -11   2       60.38       73.39     11.60 o 
   0 -11   2        2.94        3.40      5.63 o 
   1 -11   2        1.52        1.16      3.73 o 
   2 -11   2        0.45        1.03      3.92 o 
   3 -11   2       80.06       90.50      6.15 o 
   4 -11   2      138.97      152.41     24.15 o 
   5 -11   2        8.29        9.34      2.86 o 
   6 -11   2      118.55      128.07      5.74 o 
   7 -11   2        4.80       11.84      6.65 o 
   8 -11   2       24.62       26.27      5.00 o 
   9 -11   2        9.59       10.60      4.80 o 
  -3 -10   2        3.09       11.44      7.03 o 
  -2 -10   2        7.09        1.17      5.16 o 
  -1 -10   2       99.13      112.48      8.31 o 
   0 -10   2       11.23        8.30     12.91 o 
   1 -10   2       35.48       28.93      2.87 o 
   2 -10   2      124.10      138.18      4.77 o 
   3 -10   2      169.49      170.96      6.10 o 
   4 -10   2       35.61       29.02      7.16 o 
   5 -10   2      189.26      210.24      6.63 o 
   6 -10   2       83.76       87.61      8.25 o 
   7 -10   2        4.65        5.14      4.04 o 
   8 -10   2       64.32       49.47      6.30 o 
   9 -10   2        2.59        1.23      4.20 o 
  10 -10   2       27.48       27.23      7.83 o 
  -4  -9   2        6.70        6.22     14.51 o 
  -3  -9   2      106.76       91.25      6.07 o 
  -2  -9   2       12.14        8.36      3.32 o 
  -1  -9   2        5.95        4.28      2.90 o 
   0  -9   2       55.78       54.05      8.03 o 
   1  -9   2       85.54       87.24      4.64 o 
   2  -9   2      634.10      697.55     17.68 o 
   3  -9   2      122.21      105.78      4.21 o 
   4  -9   2      214.82      235.52      6.46 o 
   5  -9   2       54.77       54.05      3.02 o 
   6  -9   2      104.64       96.90      5.95 o 
   7  -9   2      177.47      186.77      8.73 o 
   8  -9   2        0.16       -2.82      3.22 o 
   9  -9   2       28.82       14.88      6.43 o 
  10  -9   2        6.74       15.75      9.16 o 
  -5  -8   2        0.17        5.73      5.71 o 
  -4  -8   2       15.94       14.07      5.29 o 
  -3  -8   2       13.18       15.72      3.13 o 
  -2  -8   2      130.65      115.19      5.09 o 
  -1  -8   2      131.14      143.64      5.36 o 
   0  -8   2       73.06       66.69      3.55 o 
   1  -8   2        5.50        3.93      1.35 o 
   2  -8   2        9.47        9.76      1.58 o 
   3  -8   2      142.93      140.12      6.57 o 
   4  -8   2      122.55      112.74      3.65 o 
   5  -8   2       11.03        8.50      1.76 o 
   6  -8   2       14.88       17.07      1.94 o 
   7  -8   2      234.18      248.39     11.29 o 
   8  -8   2       44.80       40.63      3.80 o 
   9  -8   2        1.52       10.32      6.08 o 
  10  -8   2       32.85       43.65      8.39 o 
  -6  -7   2       81.01       91.57      9.15 o 
  -5  -7   2        0.14        3.43      4.46 o 
  -4  -7   2        0.57        0.06      3.96 o 
  -3  -7   2        3.91        3.42      2.43 o 
  -2  -7   2       76.74       70.60      3.37 o 
  -1  -7   2        4.06        4.53      4.89 o 
   0  -7   2      205.08      205.71      4.96 o 
   1  -7   2       17.64       16.05      1.29 o 
   2  -7   2      416.84      435.01     13.08 o 
   3  -7   2      179.00      175.14      4.29 o 
   4  -7   2        1.30        2.11      1.03 o 
   5  -7   2      190.83      193.73      7.29 o 
   6  -7   2       96.99      102.00      5.90 o 
   7  -7   2      883.36      982.94     56.76 o 
   8  -7   2       49.12       47.60      3.29 o 
   9  -7   2        0.80        1.99      4.79 o 
  10  -7   2       27.04       31.51      7.23 o 
  -7  -6   2        3.06       -7.68      7.68 o 
  -6  -6   2        2.63       -8.10      8.12 o 
  -5  -6   2       53.47       51.04      3.84 o 
  -4  -6   2       39.08       29.58      4.27 o 
  -3  -6   2       50.74       53.04      3.16 o 
  -2  -6   2       59.64       61.34      3.05 o 
  -1  -6   2       13.93       10.60      2.03 o 
   0  -6   2       21.20       14.97      1.83 o 
   1  -6   2      237.04      256.46      4.84 o 
   2  -6   2      222.09      234.24      4.52 o 
   3  -6   2      163.90      172.42      3.42 o 
   4  -6   2      178.39      174.75      3.92 o 
   5  -6   2      301.54      307.23      6.68 o 
   6  -6   2      581.26      629.28     17.78 o 
   7  -6   2      300.08      335.97     12.46 o 
   8  -6   2        0.58        0.00      2.28 o 
   9  -6   2       47.32       57.92      9.54 o 
  10  -6   2        1.18        1.69      7.43 o 
  -7  -5   2        5.51        7.45      5.63 o 
  -6  -5   2       96.41       86.99      7.13 o 
  -5  -5   2       23.69       20.92      5.28 o 
  -4  -5   2       63.68       61.94      9.56 o 
  -3  -5   2      226.32      225.85      5.27 o 
  -2  -5   2       92.42       84.33      2.97 o 
  -1  -5   2      763.03      889.25     20.91 o 
   0  -5   2        9.68       12.00      0.96 o 
   1  -5   2       53.75       57.36      1.58 o 
   2  -5   2      136.70      130.27      2.40 o 
   3  -5   2      311.34      346.77      5.65 o 
   4  -5   2      314.59      297.63      6.12 o 
   5  -5   2     1890.63     2044.75     43.29 o 
   6  -5   2      122.82      115.09      4.94 o 
   7  -5   2       75.22       82.47      5.20 o 
   8  -5   2      103.70      109.32      7.48 o 
   9  -5   2       78.68       85.72      6.80 o 
  10  -5   2        4.16        4.44      4.45 o 
  -8  -4   2       63.83       53.39      6.93 o 
  -7  -4   2        0.09       -2.16      5.30 o 
  -6  -4   2      152.84      164.43      7.07 o 
  -5  -4   2      165.62      170.31      4.95 o 
  -4  -4   2       34.41       32.26      2.50 o 
  -3  -4   2       12.27       11.12      1.85 o 
  -2  -4   2      848.92      926.05     19.05 o 
  -1  -4   2      606.17      641.63      9.05 o 
   0  -4   2     1006.67      983.19     13.96 o 
   1  -4   2       42.06       38.94      1.05 o 
   2  -4   2     1642.84     1646.06     27.89 o 
   3  -4   2     4597.96     5076.47    120.53 o 
   4  -4   2     1585.98     1620.97     62.75 o 
   5  -4   2     1189.80     1253.40     29.19 o 
   6  -4   2       10.11        8.30      2.23 o 
   7  -4   2      545.09      609.30     18.28 o 
   8  -4   2       26.75       23.45      4.30 o 
   9  -4   2       48.58       42.80      7.89 o 
  10  -4   2       24.13       13.27     11.16 o 
  -9  -3   2        0.20       -4.01      7.19 o 
  -8  -3   2       11.30       10.28      5.43 o 
  -7  -3   2      118.79      132.75      8.41 o 
  -6  -3   2        0.41        0.07      1.46 o 
  -5  -3   2        1.73        0.91      1.07 o 
  -4  -3   2      151.45      165.32      4.20 o 
  -3  -3   2       61.36       71.74      1.84 o 
  -2  -3   2      115.88      139.76      4.19 o 
  -1  -3   2      219.39      227.78      4.40 o 
   0  -3   2      465.13      450.33      6.32 o 
   1  -3   2      643.34      604.35      8.38 o 
   2  -3   2      425.29      416.62      5.74 o 
   3  -3   2      602.35      628.81     19.35 o 
   4  -3   2      577.75      582.52      8.64 o 
   5  -3   2      176.38      180.11      4.93 o 
   6  -3   2       37.32       28.48      1.95 o 
   7  -3   2      469.52      546.91     16.33 o 
   8  -3   2        0.09       -2.36      3.54 o 
   9  -3   2       73.87       69.12     10.41 o 
  10  -3   2       25.81       15.63      6.35 o 
  -9  -2   2       22.17       27.20      7.61 o 
  -8  -2   2      102.81      109.89      7.49 o 
  -7  -2   2      332.26      350.08     22.13 o 
  -6  -2   2      235.41      223.37      7.33 o 
  -5  -2   2      157.39      162.67      4.20 o 
  -4  -2   2      291.13      324.52      6.20 o 
  -3  -2   2      660.22      734.83     20.77 o 
  -2  -2   2      531.52      512.11     14.04 o 
  -1  -2   2       24.54       24.03      1.09 o 
   0  -2   2        6.18        7.00      0.37 o 
   1  -2   2     5908.23     5712.33    111.63 o 
   2  -2   2     1697.63     1665.36     27.48 o 
   3  -2   2       92.75       91.12      3.60 o 
   4  -2   2      115.21      114.37      2.86 o 
   5  -2   2      120.61      126.77      3.26 o 
   6  -2   2       40.92       39.08      2.97 o 
   7  -2   2        0.79        2.50      3.34 o 
   8  -2   2      156.94      162.24      7.84 o 
   9  -2   2        4.15        6.68      4.88 o 
  10  -2   2        1.28        0.66     11.47 o 
 -10  -1   2        0.07       -7.42      7.42 o 
  -9  -1   2       45.73       48.51      7.41 o 
  -8  -1   2       16.80       15.36      3.80 o 
  -7  -1   2      159.25      146.47      5.64 o 
  -6  -1   2       87.44       77.85      6.16 o 
  -5  -1   2      165.45      166.07      4.88 o 
  -4  -1   2       41.28       42.25      1.33 o 
  -3  -1   2      142.43      138.09      2.22 o 
  -2  -1   2        1.04        0.98      0.37 o 
  -1  -1   2     4387.56     4069.70     62.54 o 
   0  -1   2        0.30        1.12      0.31 o 
   1  -1   2      170.40      153.37      3.04 o 
   2  -1   2     1313.84     1225.60     29.73 o 
   3  -1   2      554.21      628.35      9.61 o 
   4  -1   2       17.33       15.03      2.20 o 
   5  -1   2      538.90      581.85     18.89 o 
   6  -1   2        0.44        0.90      1.88 o 
   7  -1   2      209.67      228.38     18.89 o 
   8  -1   2        1.86       -1.39      3.91 o 
   9  -1   2       15.43        4.06      5.82 o 
 -10   0   2       16.27       18.20      7.64 o 
  -9   0   2      108.34      107.59      6.11 o 
  -8   0   2       15.94        9.09      3.22 o 
  -7   0   2      222.20      242.27      6.66 o 
  -6   0   2      103.03      106.13      3.57 o 
  -5   0   2      207.76      220.86      4.73 o 
  -4   0   2       72.80       79.94      1.81 o 
  -3   0   2       27.69       26.90      0.95 o 
  -2   0   2      992.72      962.64     14.21 o 
  -1   0   2     2277.93     2116.12     35.38 o 
   0   0   2     2227.81     2067.92     29.18 o 
   1   0   2      418.69      387.29      5.29 o 
   2   0   2      195.98      193.76      2.85 o 
   3   0   2      167.84      173.06      2.88 o 
   4   0   2      124.81      133.81      2.77 o 
   5   0   2       75.36       65.37      6.92 o 
   6   0   2       54.10       48.63      4.11 o 
   7   0   2        8.35        0.49      3.52 o 
   8   0   2        0.86       -2.73      7.22 o 
   9   0   2        8.95        8.52     16.26 o 
 -10   1   2        2.48        2.40      4.91 o 
  -9   1   2       11.83        5.11      4.20 o 
  -8   1   2       25.14       23.95      5.38 o 
  -7   1   2       73.48       68.15      3.82 o 
  -6   1   2      337.71      369.67      9.20 o 
  -5   1   2       83.00       91.28      3.25 o 
  -4   1   2       57.75       50.26      3.77 o 
  -3   1   2       18.72       19.27      0.81 o 
  -2   1   2     3466.96     3243.71     43.61 o 
  -1   1   2     3922.93     3631.22     59.39 o 
   0   1   2        0.18        0.78      0.33 o 
   1   1   2      119.80       94.46      1.54 o 
   2   1   2       17.31       20.54      0.87 o 
   3   1   2       27.28       21.02      1.03 o 
   4   1   2        1.79        0.87      0.87 o 
   5   1   2       28.31       24.60      2.59 o 
   6   1   2        5.89        6.24      3.21 o 
   7   1   2        0.08        5.85      4.32 o 
   8   1   2       92.82       94.85      8.30 o 
 -11   2   2       26.26       31.51      8.15 o 
 -10   2   2       44.33       43.00      6.48 o 
  -9   2   2       89.02       92.97      5.00 o 
  -8   2   2      101.45       95.49      4.61 o 
  -7   2   2       72.50       71.15      3.63 o 
  -6   2   2       79.40       77.50      3.88 o 
  -5   2   2       23.17       18.73      0.94 o 
  -4   2   2        1.95        1.77      0.54 o 
  -3   2   2     2675.49     2722.10     37.39 o 
  -2   2   2     3108.31     3060.51    126.71 o 
  -1   2   2      684.94      636.58     16.65 o 
   0   2   2       54.94       60.79      1.26 o 
   1   2   2       17.05       12.60      0.70 o 
   2   2   2        0.06        0.10      1.07 o 
   3   2   2       19.64       14.15      1.15 o 
   4   2   2       40.83       43.18      3.20 o 
   5   2   2      126.95      125.27      4.40 o 
   6   2   2       31.19       25.52      7.57 o 
   7   2   2       13.15       11.68      5.26 o 
   8   2   2       55.39       56.43      8.64 o 
 -11   3   2       38.58       18.44      6.10 o 
 -10   3   2        0.17       -1.05      4.76 o 
  -9   3   2        4.57        6.24      2.84 o 
  -8   3   2        4.00        0.69      3.90 o 
  -7   3   2        9.93       12.41      5.98 o 
  -6   3   2        0.68        0.10      0.86 o 
  -5   3   2      294.98      319.89     11.76 o 
  -4   3   2       75.70       91.12      2.64 o 
  -3   3   2      471.17      519.72     10.65 o 
  -2   3   2      411.72      399.23     13.73 o 
  -1   3   2     1030.67      997.25     18.36 o 
   0   3   2       52.88       54.34      1.33 o 
   1   3   2       51.24       53.54      1.99 o 
   2   3   2       78.88       79.25      2.12 o 
   3   3   2        0.05        0.32      1.22 o 
   4   3   2      529.52      556.21     11.58 o 
   5   3   2       49.73       49.65      3.48 o 
   6   3   2      214.43      228.39     13.23 o 
   7   3   2       10.65       11.07      6.24 o 
 -11   4   2       24.15       31.56      5.48 o 
 -10   4   2        2.19        6.27      6.37 o 
  -9   4   2       91.66       91.49      4.84 o 
  -8   4   2       16.28       15.08      1.90 o 
  -7   4   2       33.98       30.55      3.96 o 
  -6   4   2        2.38        2.56      1.04 o 
  -5   4   2       70.85       64.58      2.03 o 
  -4   4   2       62.00       70.75      2.67 o 
  -3   4   2      112.74      110.82      3.15 o 
  -2   4   2       32.77       30.46      1.14 o 
  -1   4   2      127.59      139.57      2.43 o 
   0   4   2       20.96       18.66      1.30 o 
   1   4   2      239.61      258.30      4.52 o 
   2   4   2        0.07        3.57      2.28 o 
   3   4   2      182.10      186.63      4.62 o 
   4   4   2      778.61      818.52     17.64 o 
   5   4   2      101.62      109.12      5.99 o 
   6   4   2       30.37       34.26      8.96 o 
   7   4   2      121.01      132.22     12.78 o 
 -11   5   2        0.36       -5.32      5.32 o 
 -10   5   2        1.50        0.58      3.58 o 
  -9   5   2       50.45       50.90      4.33 o 
  -8   5   2      164.52      176.55      5.02 o 
  -7   5   2      126.37      128.49      4.31 o 
  -6   5   2       11.50        7.54      2.26 o 
  -5   5   2        5.94        2.98      1.10 o 
  -4   5   2       11.43        8.11      0.83 o 
  -3   5   2     1043.49     1110.02     20.79 o 
  -2   5   2     1082.99     1156.23     33.27 o 
  -1   5   2      197.60      189.21      6.62 o 
   0   5   2      175.74      173.29      4.17 o 
   1   5   2       12.70        9.15      1.90 o 
   2   5   2       58.98       58.85      3.91 o 
   3   5   2      300.95      307.77      7.39 o 
   4   5   2       63.66       62.05      4.04 o 
   5   5   2        6.06       -2.61      6.50 o 
   6   5   2        0.52       10.14      8.47 o 
 -11   6   2        6.74        8.76      4.98 o 
 -10   6   2      190.69      204.97     15.65 o 
  -9   6   2       95.34       88.02      5.47 o 
  -8   6   2       12.95       12.48      2.33 o 
  -7   6   2       10.49        6.16      2.28 o 
  -6   6   2      184.10      187.96      5.26 o 
  -5   6   2       63.67       61.59      2.75 o 
  -4   6   2      435.65      482.83     12.75 o 
  -3   6   2       41.94       42.50      1.73 o 
  -2   6   2        7.19       10.67      1.50 o 
  -1   6   2       87.60       67.14      3.96 o 
   0   6   2       15.79       10.38      1.60 o 
   1   6   2      248.96      243.34      5.63 o 
   2   6   2      315.32      310.76     10.55 o 
   3   6   2       54.48       48.61      4.32 o 
   4   6   2        2.80        1.72      2.90 o 
   5   6   2       11.05       17.52      7.18 o 
 -11   7   2       68.24       60.90     13.49 o 
 -10   7   2       18.37       22.68      4.97 o 
  -9   7   2       29.66       27.84      4.41 o 
  -8   7   2      112.24      104.04      4.66 o 
  -7   7   2        0.55       -0.02      2.14 o 
  -6   7   2        4.26        4.13      4.38 o 
  -5   7   2       45.74       47.63      2.54 o 
  -4   7   2        9.68       10.75      1.08 o 
  -3   7   2       30.39       22.70      1.88 o 
  -2   7   2      146.74      133.00      6.28 o 
  -1   7   2        0.09        0.71      0.75 o 
   0   7   2      549.25      530.86     12.15 o 
   1   7   2      150.71      152.56     12.19 o 
   2   7   2       30.15       24.49      5.31 o 
   3   7   2       25.88       26.34      3.41 o 
   4   7   2       67.20       58.67      8.74 o 
   5   7   2        3.51        2.99      7.66 o 
 -11   8   2        8.74       10.79      6.26 o 
 -10   8   2       44.68       56.40      9.40 o 
  -9   8   2       19.06       16.67      3.66 o 
  -8   8   2       16.37       12.90      2.89 o 
  -7   8   2        0.76        0.71      1.76 o 
  -6   8   2      109.99      107.70      3.91 o 
  -5   8   2        2.34        3.40      0.97 o 
  -4   8   2      185.02      167.03     16.56 o 
  -3   8   2        3.71        3.27      1.88 o 
  -2   8   2      647.65      684.98     28.99 o 
  -1   8   2        0.02        0.28      3.08 o 
   0   8   2       71.80       53.41      7.68 o 
   1   8   2       49.00       49.17     14.55 o 
   2   8   2        2.44        0.76      4.90 o 
   3   8   2        1.09        9.06      7.51 o 
   4   8   2        1.13       -8.86     12.64 o 
 -11   9   2        9.75       -5.29     13.98 o 
 -10   9   2        3.37        6.78      7.25 o 
  -9   9   2       67.06       63.59      4.95 o 
  -8   9   2        3.82        2.27      2.40 o 
  -7   9   2       11.77       12.95      2.45 o 
  -6   9   2        1.98        0.35      2.00 o 
  -5   9   2      679.53      738.64     19.66 o 
  -4   9   2        5.77        2.56      2.38 o 
  -3   9   2       14.52       14.90      2.48 o 
  -2   9   2      210.16      225.74      8.19 o 
  -1   9   2      127.79      132.14      6.68 o 
   0   9   2       39.47       26.36      3.90 o 
   1   9   2        4.88        3.46      4.66 o 
   2   9   2        8.01        6.58      6.16 o 
   3   9   2       76.13       76.89     17.24 o 
 -10  10   2        1.70       -1.14      7.44 o 
  -9  10   2        3.85        1.84      3.96 o 
  -8  10   2        6.79        6.17      3.24 o 
  -7  10   2       58.27       53.18      4.14 o 
  -6  10   2      125.54      115.31      4.32 o 
  -5  10   2        3.52        3.04      2.43 o 
  -4  10   2      114.80      141.49      6.09 o 
  -3  10   2        1.73       -1.07      2.66 o 
  -2  10   2       10.76       10.17      4.07 o 
  -1  10   2        9.54        5.85      3.12 o 
   0  10   2       30.65       30.96      7.56 o 
   1  10   2       11.12       11.03      6.19 o 
   2  10   2       18.15       19.90      7.91 o 
 -10  11   2        0.15        3.93      6.57 o 
  -9  11   2        0.10        3.77     10.35 o 
  -8  11   2        0.65        0.54      3.39 o 
  -7  11   2       40.10       43.21      7.74 o 
  -6  11   2        9.42        5.67      2.97 o 
  -5  11   2      368.81      412.58     16.30 o 
  -4  11   2        0.17        2.80      2.87 o 
  -3  11   2        5.08        2.63      4.55 o 
  -2  11   2        0.36       -2.15      4.22 o 
  -1  11   2        4.07        2.45      4.04 o 
   0  11   2       54.75       58.40      7.50 o 
  -9  12   2       11.96       16.44      6.07 o 
  -8  12   2        7.64        1.82      4.70 o 
  -7  12   2        4.33        2.59      3.87 o 
  -6  12   2       80.80       69.96      4.56 o 
  -5  12   2        8.61       11.42      4.16 o 
  -4  12   2       46.59       40.13      4.86 o 
  -3  12   2        3.36        5.26      6.13 o 
  -2  12   2       68.25       76.32     13.82 o 
  -1  12   2       33.39       47.93      7.35 o 
  -8  13   2       17.82        9.64     10.71 o 
  -7  13   2       55.28       46.67      5.47 o 
  -6  13   2       55.22       60.83      4.90 o 
  -5  13   2        0.05       -1.08      4.71 o 
  -4  13   2       19.63       26.25      5.77 o 
   5 -14   3       21.56       31.66      8.13 o 
   1 -13   3       29.44       33.27      6.83 o 
   2 -13   3       63.70       61.79      7.50 o 
   3 -13   3       17.33       25.42      5.65 o 
   4 -13   3        0.04        2.98      5.08 o 
   5 -13   3       21.34       15.18      7.00 o 
   6 -13   3       25.59       29.96      4.98 o 
   7 -13   3       13.12        7.83      5.11 o 
  -1 -12   3        0.15        0.68     13.16 o 
   0 -12   3       29.25       37.73      7.54 o 
   1 -12   3       20.11        7.13     10.74 o 
   2 -12   3       31.91       28.68      7.40 o 
   3 -12   3       21.98       18.37      5.97 o 
   4 -12   3      180.73      229.72     13.91 o 
   5 -12   3        1.59       -0.70      3.91 o 
   6 -12   3       35.48       32.19      3.97 o 
   7 -12   3        3.65        6.93      4.50 o 
   8 -12   3        7.72        6.07      8.48 o 
  -2 -11   3       41.93       39.24     10.31 o 
  -1 -11   3        0.04       -4.67      5.93 o 
   0 -11   3        4.27       12.48      7.65 o 
   1 -11   3       12.00       12.13      5.49 o 
   2 -11   3       42.77       37.67      7.12 o 
   3 -11   3       35.44       28.48      4.37 o 
   4 -11   3       21.58       23.89      3.56 o 
   5 -11   3        6.20        3.04      2.64 o 
   6 -11   3       39.35       42.62      4.76 o 
   7 -11   3        2.67       -4.73      5.44 o 
   8 -11   3       18.85       20.90      7.22 o 
   9 -11   3        6.37        8.21      9.55 o 
  -3 -10   3       13.34        8.59      6.66 o 
  -2 -10   3       16.39       11.85      8.02 o 
  -1 -10   3       26.46       21.51      7.21 o 
   0 -10   3      193.36      205.49      7.31 o 
   1 -10   3       49.74       52.63      8.23 o 
   2 -10   3      448.62      516.42     13.53 o 
   3 -10   3       29.13       29.04      2.90 o 
   4 -10   3       93.43       89.69      7.60 o 
   5 -10   3        4.19        1.85      2.60 o 
   6 -10   3       97.58       80.71      5.04 o 
   7 -10   3       43.20       40.46      6.35 o 
   8 -10   3        0.69       -5.49      5.49 o 
   9 -10   3       16.72       22.13      8.20 o 
  -4  -9   3        2.04        0.00      6.63 o 
  -3  -9   3        2.40        3.07      4.54 o 
  -2  -9   3        3.89       -1.83      3.28 o 
  -1  -9   3       11.65        4.57      3.86 o 
   0  -9   3       56.91       50.91      3.75 o 
   1  -9   3       77.60       79.32      3.29 o 
   2  -9   3        0.08       -1.54      1.80 o 
   3  -9   3       31.40       27.07      2.30 o 
   4  -9   3       39.34       36.89      2.94 o 
   5  -9   3        6.08        3.88      4.61 o 
   6  -9   3       11.67       11.80      2.95 o 
   7  -9   3        5.78        0.26      4.45 o 
   8  -9   3       97.57       88.56     12.31 o 
   9  -9   3      326.66      382.91     55.44 o 
  10  -9   3        9.60       -0.46     10.01 o 
  -5  -8   3        9.40       16.96     10.29 o 
  -4  -8   3        7.66        7.83      5.98 o 
  -3  -8   3       24.60       23.05      3.42 o 
  -2  -8   3      193.15      201.65      8.63 o 
  -1  -8   3       71.07       81.71      5.24 o 
   0  -8   3       34.88       33.50      2.21 o 
   1  -8   3        6.29        3.66      1.73 o 
   2  -8   3        7.03        6.13      1.45 o 
   3  -8   3       98.07       93.71      3.18 o 
   4  -8   3       19.82       14.59      1.55 o 
   5  -8   3       15.18       13.02      1.60 o 
   6  -8   3       61.18       62.40      4.23 o 
   7  -8   3       21.80       17.44      3.93 o 
   8  -8   3      112.32      101.90      6.11 o 
   9  -8   3        0.19        2.47      5.21 o 
  10  -8   3        1.35        4.90      8.79 o 
  -6  -7   3        6.78       -1.48      5.29 o 
  -5  -7   3        1.30        0.94      5.43 o 
  -4  -7   3       95.65      102.82      6.48 o 
  -3  -7   3       10.30       12.34      2.75 o 
  -2  -7   3        7.05        7.24      2.57 o 
  -1  -7   3       32.82       27.71      1.75 o 
   0  -7   3        0.95       -0.75      1.06 o 
   1  -7   3     1110.28     1170.09     20.65 o 
   2  -7   3        0.84        1.36      1.12 o 
   3  -7   3      120.22      129.65      3.11 o 
   4  -7   3       25.85       25.83      2.81 o 
   5  -7   3       14.13       14.23      2.59 o 
   6  -7   3      984.77     1107.48     31.07 o 
   7  -7   3      578.06      589.56     17.69 o 
   8  -7   3      192.39      195.30      8.37 o 
   9  -7   3       21.27       15.10      5.97 o 
  10  -7   3        0.35        0.79      6.80 o 
  -7  -6   3        1.54        1.54      5.29 o 
  -6  -6   3       22.09       28.16      6.21 o 
  -5  -6   3       58.60       56.01      5.58 o 
  -4  -6   3       22.51       25.23      6.31 o 
  -3  -6   3       21.14       19.21      2.83 o 
  -2  -6   3       50.05       54.18      3.11 o 
  -1  -6   3      148.11      159.42      3.98 o 
   0  -6   3      518.89      539.01     16.45 o 
   1  -6   3       32.81       30.33      1.20 o 
   2  -6   3        9.04       10.11      1.06 o 
   3  -6   3       35.05       39.49      1.49 o 
   4  -6   3      238.37      253.40      6.32 o 
   5  -6   3      144.18      143.54      4.81 o 
   6  -6   3      107.90       97.66      4.58 o 
   7  -6   3      235.36      248.17      8.64 o 
   8  -6   3      114.18      111.41      7.15 o 
   9  -6   3        1.73        1.54      4.72 o 
  10  -6   3       40.80       45.55      8.57 o 
  -8  -5   3        3.96        5.79      7.70 o 
  -7  -5   3        6.88        1.94      6.08 o 
  -6  -5   3        5.86        4.99      4.27 o 
  -5  -5   3       45.51       38.56      2.92 o 
  -4  -5   3        4.85        2.09      2.05 o 
  -3  -5   3      106.40      101.14      5.81 o 
  -2  -5   3        0.42        0.61      1.19 o 
  -1  -5   3      562.47      650.28     20.30 o 
   0  -5   3       33.01       38.94      2.16 o 
   1  -5   3       15.19       14.27      0.96 o 
   2  -5   3       41.31       47.25      2.01 o 
   3  -5   3        1.61        0.55      1.19 o 
   4  -5   3      548.00      572.15     15.92 o 
   5  -5   3        9.83        5.43      3.40 o 
   6  -5   3      259.54      245.26      8.80 o 
   7  -5   3       42.82       37.28      3.39 o 
   8  -5   3        7.05        2.59      4.84 o 
   9  -5   3       28.01       29.86      6.02 o 
  10  -5   3        0.99       -1.74      6.27 o 
  -8  -4   3       38.06       52.23      6.03 o 
  -7  -4   3       78.95       77.14      6.20 o 
  -6  -4   3      404.21      459.14     12.95 o 
  -5  -4   3        3.41        2.39      1.43 o 
  -4  -4   3       35.35       33.00      5.63 o 
  -3  -4   3       42.46       36.88      2.17 o 
  -2  -4   3      149.66      170.34      5.23 o 
  -1  -4   3       45.31       54.46      1.46 o 
   0  -4   3      289.57      280.11      4.00 o 
   1  -4   3      176.54      176.33      3.08 o 
   2  -4   3       38.21       35.89      1.22 o 
   3  -4   3     1863.56     2052.76     64.30 o 
   4  -4   3       12.76       11.00      1.49 o 
   5  -4   3      688.94      774.33     18.99 o 
   6  -4   3      278.20      308.64      9.08 o 
   7  -4   3        1.24       -0.73      2.22 o 
   8  -4   3       30.53       33.55      5.68 o 
   9  -4   3       21.51       15.50      5.71 o 
  10  -4   3        0.13       -5.01      7.54 o 
  -9  -3   3        0.38       -3.88      5.92 o 
  -8  -3   3       37.12       39.00      5.13 o 
  -7  -3   3       90.96       93.06     10.12 o 
  -6  -3   3       63.08       61.21      4.82 o 
  -5  -3   3      116.41       94.58      3.42 o 
  -4  -3   3        9.92       10.71      1.41 o 
  -3  -3   3       22.92       18.72      0.96 o 
  -2  -3   3      153.72      147.08      4.57 o 
  -1  -3   3      522.14      528.49     12.61 o 
   0  -3   3      616.06      575.61      8.78 o 
   1  -3   3      404.34      397.69      5.87 o 
   2  -3   3      371.39      365.93      9.94 o 
   3  -3   3       15.27       15.37      1.09 o 
   4  -3   3      633.56      691.02     14.80 o 
   5  -3   3      150.70      147.07      4.16 o 
   6  -3   3        9.45        2.75      2.28 o 
   7  -3   3       14.90        3.18      4.21 o 
   8  -3   3        6.28       -0.56      4.77 o 
   9  -3   3        0.11        3.79      6.68 o 
  -9  -2   3       17.24       12.85      6.11 o 
  -8  -2   3       52.65       41.72      6.18 o 
  -7  -2   3        1.08        1.40      2.50 o 
  -6  -2   3        1.74        1.50      0.83 o 
  -5  -2   3       23.08       18.68      1.84 o 
  -4  -2   3       21.26       20.96      2.38 o 
  -3  -2   3       58.28       62.19      1.55 o 
  -2  -2   3        0.57        1.24      0.52 o 
  -1  -2   3      690.90      644.63      9.41 o 
   0  -2   3       21.98       21.68      0.52 o 
   1  -2   3      256.81      239.90      3.71 o 
   2  -2   3     1562.85     1595.04     36.98 o 
   3  -2   3      291.76      307.56      8.02 o 
   4  -2   3        5.64        2.43      0.91 o 
   5  -2   3       30.63       26.15      2.05 o 
   6  -2   3        7.25        5.67      2.38 o 
   7  -2   3       10.98       18.25      4.31 o 
   8  -2   3        0.07        3.47      4.33 o 
   9  -2   3        2.64        5.01      5.81 o 
 -10  -1   3        0.20       -1.66      4.71 o 
  -9  -1   3        0.02       -4.83      4.83 o 
  -8  -1   3       30.34       20.59      3.84 o 
  -7  -1   3      170.71      163.16      5.45 o 
  -6  -1   3      635.73      687.56     13.67 o 
  -5  -1   3       50.32       50.25      1.75 o 
  -4  -1   3        0.95        0.88      0.66 o 
  -3  -1   3      380.47      385.30      5.66 o 
  -2  -1   3      296.25      251.06      4.14 o 
  -1  -1   3     6163.11     5937.78    139.97 o 
   0  -1   3       49.28       53.93      1.10 o 
   1  -1   3      269.71      247.73      3.40 o 
   2  -1   3      136.35      129.83      2.06 o 
   3  -1   3       72.16       76.93      2.67 o 
   4  -1   3       72.13       64.66      2.22 o 
   5  -1   3       16.24       14.26      2.04 o 
   6  -1   3      286.65      298.66     11.23 o 
   7  -1   3        9.13        7.19      3.88 o 
   8  -1   3        0.87        4.54      4.91 o 
   9  -1   3       14.93        8.10      9.28 o 
 -10   0   3        1.43       -1.17      6.82 o 
  -9   0   3        0.59       -2.92      2.92 o 
  -8   0   3       41.96       45.26      3.69 o 
  -7   0   3       51.72       46.68      3.22 o 
  -6   0   3      194.52      207.79      5.96 o 
  -5   0   3        0.65        0.98      0.82 o 
  -4   0   3        8.93        7.50      0.77 o 
  -3   0   3       42.98       37.84      1.34 o 
  -2   0   3     5776.88     5629.08    100.48 o 
  -1   0   3     2854.90     2648.80     40.61 o 
   0   0   3      843.06      771.26     17.55 o 
   1   0   3      167.68      157.27      2.41 o 
   2   0   3      454.49      465.62     13.47 o 
   3   0   3      330.10      349.47      5.15 o 
   4   0   3      141.01      133.15      2.96 o 
   5   0   3       57.86       48.84      2.75 o 
   6   0   3      325.78      329.19     18.91 o 
   7   0   3       21.47       29.70      7.94 o 
   8   0   3       34.19       29.53      7.68 o 
 -10   1   3        1.53        0.73     10.46 o 
  -9   1   3      107.20       98.53      6.03 o 
  -8   1   3        1.00        3.65      2.96 o 
  -7   1   3        0.98        0.92      1.95 o 
  -6   1   3        3.07        2.35      1.05 o 
  -5   1   3      122.37      122.04      2.78 o 
  -4   1   3       34.37       39.27      3.00 o 
  -3   1   3     1170.50     1219.17     16.66 o 
  -2   1   3      267.73      251.54     12.42 o 
  -1   1   3        1.47        1.07      0.38 o 
   0   1   3      289.96      302.99      5.96 o 
   1   1   3       13.35        8.47      0.70 o 
   2   1   3      120.13      136.81      2.45 o 
   3   1   3       37.90       41.15      1.64 o 
   4   1   3      473.27      476.46     10.43 o 
   5   1   3       47.68       42.86      4.95 o 
   6   1   3       27.64       19.73      3.78 o 
   7   1   3      146.20      152.47      9.87 o 
   8   1   3       95.27      104.94     10.13 o 
 -11   2   3       11.83       13.02      6.61 o 
 -10   2   3       88.05       94.36      5.73 o 
  -9   2   3       47.91       47.40      3.60 o 
  -8   2   3        8.51        4.05      3.62 o 
  -7   2   3        6.04        5.05      1.17 o 
  -6   2   3      130.32      140.55      3.99 o 
  -5   2   3      598.70      685.40     11.78 o 
  -4   2   3        0.07        0.40      0.71 o 
  -3   2   3      140.03      153.85      2.62 o 
  -2   2   3       98.82       98.32      2.24 o 
  -1   2   3      514.38      500.95      7.09 o 
   0   2   3      205.69      197.47      2.97 o 
   1   2   3      386.26      402.73      5.50 o 
   2   2   3       90.73       98.81      2.13 o 
   3   2   3      101.57      109.73      8.02 o 
   4   2   3     1124.01     1207.80     22.59 o 
   5   2   3       52.67       47.71      6.12 o 
   6   2   3       35.61       31.53      4.11 o 
   7   2   3       27.51       29.89      9.02 o 
   8   2   3        0.77        2.80      9.94 o 
 -11   3   3      312.80      350.31     33.34 o 
 -10   3   3       32.70       32.54      4.06 o 
  -9   3   3        0.46        1.06      3.03 o 
  -8   3   3        0.69       -0.11      3.36 o 
  -7   3   3       98.84      100.79      3.15 o 
  -6   3   3       32.48       30.14      2.75 o 
  -5   3   3       31.72       31.52      1.62 o 
  -4   3   3        0.37        0.28      0.72 o 
  -3   3   3      515.03      558.57     24.36 o 
  -2   3   3      281.51      271.47      5.88 o 
  -1   3   3     2582.33     2774.63     65.72 o 
   0   3   3        0.01        0.07      0.57 o 
   1   3   3       23.05       24.51      1.19 o 
   2   3   3      199.96      181.82      4.03 o 
   3   3   3      395.95      403.45      7.00 o 
   4   3   3      142.03      144.65      8.91 o 
   5   3   3      191.16      193.82     16.95 o 
   6   3   3       26.23       36.26     11.53 o 
   7   3   3       28.60       25.09      7.53 o 
 -11   4   3        2.99        6.14      5.70 o 
 -10   4   3       19.96       15.66      5.14 o 
  -9   4   3       99.37       94.23      4.68 o 
  -8   4   3       44.45       43.79      2.81 o 
  -7   4   3       95.36      100.37      3.19 o 
  -6   4   3        0.55       -0.29      1.10 o 
  -5   4   3        1.54        1.76      0.93 o 
  -4   4   3       33.75       32.94      1.28 o 
  -3   4   3      793.07      833.83     27.85 o 
  -2   4   3        2.34        4.19      0.86 o 
  -1   4   3       84.89       91.54      1.89 o 
   0   4   3      781.62      880.86     29.34 o 
   1   4   3        9.45       10.26      1.22 o 
   2   4   3      129.03      125.80      3.33 o 
   3   4   3      142.47      137.73      4.38 o 
   4   4   3      184.19      184.49     13.53 o 
   5   4   3      136.59      148.06     10.54 o 
   6   4   3        3.26        4.49      5.72 o 
 -11   5   3        0.45        2.55      6.34 o 
 -10   5   3      250.70      254.48     11.19 o 
  -9   5   3       67.91       61.19      5.40 o 
  -8   5   3      221.00      242.36      7.41 o 
  -7   5   3        1.60       -0.55      1.57 o 
  -6   5   3       37.72       32.39      2.15 o 
  -5   5   3      673.26      756.71     17.09 o 
  -4   5   3       38.61       29.87      1.44 o 
  -3   5   3      300.52      314.60     21.29 o 
  -2   5   3      288.45      291.56      5.87 o 
  -1   5   3       39.07       43.92      1.38 o 
   0   5   3       56.65       58.20      2.01 o 
   1   5   3       66.95       67.09      8.04 o 
   2   5   3      340.87      346.50      7.26 o 
   3   5   3      339.08      349.62      9.72 o 
   4   5   3       36.19       36.71      7.29 o 
   5   5   3       14.77       12.57      6.23 o 
   6   5   3       53.74       63.22     17.63 o 
 -11   6   3       17.19       20.32      5.13 o 
 -10   6   3      110.16      106.47     11.09 o 
  -9   6   3        1.98       -3.99      4.11 o 
  -8   6   3        0.30        0.51      2.74 o 
  -7   6   3       79.30       70.23      3.47 o 
  -6   6   3      167.72      186.98      9.92 o 
  -5   6   3      193.54      206.71      6.04 o 
  -4   6   3      213.77      213.74      4.53 o 
  -3   6   3       63.06       65.01      3.12 o 
  -2   6   3        1.06       -0.94      1.90 o 
  -1   6   3      377.54      380.22      7.24 o 
   0   6   3      319.39      332.86      7.00 o 
   1   6   3        0.44        1.27      1.69 o 
   2   6   3      115.35       97.28      4.61 o 
   3   6   3        0.33        1.55      3.24 o 
   4   6   3       19.58        7.62      6.08 o 
   5   6   3       32.11       23.36     10.65 o 
 -11   7   3       56.42       61.57      7.58 o 
 -10   7   3        8.09        8.92      7.34 o 
  -9   7   3       26.69       17.33      2.64 o 
  -8   7   3      179.84      185.06      6.96 o 
  -7   7   3       16.05       13.14      2.10 o 
  -6   7   3      169.42      186.36      5.38 o 
  -5   7   3      106.13      111.50      6.41 o 
  -4   7   3      558.02      613.20     34.56 o 
  -3   7   3      156.13      153.18      4.17 o 
  -2   7   3      100.95      100.72      4.13 o 
  -1   7   3      481.52      504.11     10.95 o 
   0   7   3       10.37        7.53      3.79 o 
   1   7   3        0.01       -2.69      2.69 o 
   2   7   3        1.43        8.51      5.99 o 
   3   7   3        0.86       -4.94      4.94 o 
   4   7   3       65.52       68.19      9.58 o 
 -11   8   3       25.98        9.64      8.71 o 
 -10   8   3        0.23       -5.56      5.56 o 
  -9   8   3       31.30       24.10      3.36 o 
  -8   8   3        3.57        2.42      2.47 o 
  -7   8   3        2.81        5.33      2.29 o 
  -6   8   3        2.38        4.04      1.50 o 
  -5   8   3      129.72      130.30      4.57 o 
  -4   8   3       34.71       31.71      2.76 o 
  -3   8   3      390.92      445.48     11.42 o 
  -2   8   3      259.44      290.83      9.01 o 
  -1   8   3        7.78       11.09      3.00 o 
   0   8   3       19.37       16.26      4.33 o 
   1   8   3       13.02       11.12      4.61 o 
   2   8   3       15.99       23.58      5.76 o 
   3   8   3       37.09       31.77      6.61 o 
 -11   9   3        0.74        4.59      9.68 o 
 -10   9   3       35.37       32.68      7.53 o 
  -9   9   3        1.00        1.60      3.98 o 
  -8   9   3       24.72       23.77      2.97 o 
  -7   9   3       53.11       55.26      6.05 o 
  -6   9   3        2.89        3.67      2.12 o 
  -5   9   3        3.39        1.58      2.43 o 
  -4   9   3      138.13      147.67      7.39 o 
  -3   9   3       86.39       97.39      7.78 o 
  -2   9   3       25.28       29.41      3.89 o 
  -1   9   3       79.05       72.67     10.76 o 
   0   9   3        2.08        1.80      3.56 o 
   1   9   3       14.84       17.24      6.43 o 
   2   9   3        3.88        6.15      5.23 o 
 -10  10   3        0.22       -0.01      6.95 o 
  -9  10   3       42.71       40.77      4.93 o 
  -8  10   3       18.79       15.78      3.93 o 
  -7  10   3        0.84        2.12      2.97 o 
  -6  10   3        9.10        6.72      2.68 o 
  -5  10   3      108.02      102.44      4.97 o 
  -4  10   3      107.00      105.42      5.47 o 
  -3  10   3      173.46      168.63      7.56 o 
  -2  10   3        1.08        4.20      4.28 o 
  -1  10   3        5.44        7.85      4.03 o 
   0  10   3       98.88      158.13     15.31 o 
   1  10   3       18.58       24.15      6.28 o 
 -10  11   3       13.05       17.09      4.84 o 
  -9  11   3        8.28       18.36      6.48 o 
  -8  11   3        8.52        7.47      4.33 o 
  -7  11   3        0.95        8.03      3.66 o 
  -6  11   3        5.16        6.50      2.97 o 
  -5  11   3        4.79       14.60      3.38 o 
  -4  11   3       35.21       24.94      4.56 o 
  -3  11   3        3.90        2.27      5.77 o 
  -2  11   3        3.44       -3.88      4.02 o 
  -1  11   3        0.17       -5.34      5.34 o 
   0  11   3       43.58       51.77      6.82 o 
  -9  12   3        2.54       -6.49     17.91 o 
  -8  12   3        8.17        5.64      4.98 o 
  -7  12   3        7.53        7.76      3.70 o 
  -6  12   3      149.80      164.72      8.10 o 
  -5  12   3      114.52      114.67     10.61 o 
  -4  12   3       13.43       18.67      5.12 o 
  -3  12   3        0.06       -1.06      4.39 o 
  -2  12   3       24.75       10.12      5.50 o 
  -7  13   3        1.37        0.10      6.29 o 
  -6  13   3        0.05       -2.19      5.45 o 
  -5  13   3        0.01       -1.22      6.28 o 
   1 -13   4       71.54       90.31     12.00 o 
   2 -13   4        7.48        1.52      5.19 o 
   3 -13   4       23.80       21.43      5.78 o 
   4 -13   4       84.01       89.29      9.93 o 
   5 -13   4        9.65       20.54      5.72 o 
   6 -13   4        0.29        7.04     14.83 o 
   7 -13   4       23.61       22.38      5.44 o 
  -1 -12   4       25.71       22.05      7.27 o 
   0 -12   4        0.00       -1.35      6.22 o 
   1 -12   4        4.40        6.48      4.87 o 
   2 -12   4       10.33       11.80      6.01 o 
   3 -12   4       18.03       17.27      5.58 o 
   4 -12   4       29.01       25.57      4.58 o 
   5 -12   4       19.77       11.62      4.35 o 
   6 -12   4       43.23       36.40      6.56 o 
   7 -12   4       11.23        1.52      6.58 o 
   8 -12   4       15.91       24.91      6.99 o 
  -2 -11   4        6.09        7.35      4.80 o 
  -1 -11   4        3.06       -0.15      4.86 o 
   0 -11   4       30.27       29.91      6.01 o 
   1 -11   4        5.18        0.12      5.66 o 
   2 -11   4       31.29       23.80      3.66 o 
   3 -11   4       22.56       27.45      6.29 o 
   4 -11   4       21.65       23.12      3.69 o 
   5 -11   4       98.30       95.10      5.10 o 
   6 -11   4        3.68        4.30      4.57 o 
   7 -11   4       20.80       23.29      5.40 o 
   8 -11   4        5.92        3.64      8.37 o 
   9 -11   4       11.91       19.48      6.62 o 
  -3 -10   4       20.54       31.50      9.11 o 
  -2 -10   4        6.87       10.96      3.99 o 
  -1 -10   4        4.06        9.56      4.20 o 
   0 -10   4       77.30       73.77      5.04 o 
   1 -10   4       82.14       79.12      4.72 o 
   2 -10   4        1.52       -1.54      2.99 o 
   3 -10   4       43.68       40.91      3.25 o 
   4 -10   4        3.96        3.63      2.96 o 
   5 -10   4       46.95       39.59      3.63 o 
   6 -10   4        3.21        3.05      3.77 o 
   7 -10   4        9.89       10.33      3.82 o 
   8 -10   4       41.67       37.75      8.66 o 
   9 -10   4      129.28      152.76     42.38 o 
  -5  -9   4       86.82       92.32     10.31 o 
  -4  -9   4       17.42       19.41     10.76 o 
  -3  -9   4       20.56       10.52      4.29 o 
  -2  -9   4       24.96       18.94      4.45 o 
  -1  -9   4       60.44       57.05      3.89 o 
   0  -9   4       54.07       52.56      3.37 o 
   1  -9   4      365.60      409.84     12.33 o 
   2  -9   4       60.88       64.92      6.37 o 
   3  -9   4        2.88        3.67      1.79 o 
   4  -9   4        6.34        5.56      2.40 o 
   5  -9   4       21.47       21.92      3.39 o 
   6  -9   4       43.37       38.96      6.53 o 
   7  -9   4       19.10       17.96      4.17 o 
   8  -9   4      214.63      217.76      9.55 o 
   9  -9   4      103.40       92.77      8.05 o 
  -5  -8   4       14.18       10.50      5.52 o 
  -4  -8   4       32.66       40.32      4.11 o 
  -3  -8   4       87.78       73.25      8.19 o 
  -2  -8   4       11.90       12.34      3.11 o 
  -1  -8   4      132.00      122.65      4.40 o 
   0  -8   4      804.81      905.36     19.62 o 
   1  -8   4      632.23      666.65     13.73 o 
   2  -8   4        5.22        5.01      3.65 o 
   3  -8   4        4.19        1.93      2.04 o 
   4  -8   4       21.80       15.87      4.37 o 
   5  -8   4       95.18       76.83      5.35 o 
   6  -8   4        3.83        2.29      2.23 o 
   7  -8   4        0.32       -0.51      3.27 o 
   8  -8   4       42.20       35.39      9.98 o 
   9  -8   4      129.82      132.03     10.77 o 
  10  -8   4       80.50       74.71     11.40 o 
  -6  -7   4        0.09        0.51      5.31 o 
  -5  -7   4       36.01       27.59      3.85 o 
  -4  -7   4        0.11        3.72      3.95 o 
  -3  -7   4       77.59       71.38      4.09 o 
  -2  -7   4       10.13       11.25      2.70 o 
  -1  -7   4       17.18       17.37      1.86 o 
   0  -7   4       10.30       11.79      3.34 o 
   1  -7   4       13.83       14.93      1.36 o 
   2  -7   4       56.46       55.89      2.31 o 
   3  -7   4       52.55       52.27      5.45 o 
   4  -7   4       15.78       11.02      1.53 o 
   5  -7   4       11.84        9.51      2.29 o 
   6  -7   4        1.11       -0.25      2.97 o 
   7  -7   4        5.66        9.26      3.23 o 
   8  -7   4        1.24       -1.56      5.20 o 
   9  -7   4        8.61       12.30      5.42 o 
  10  -7   4        1.92       -5.63      9.07 o 
  -7  -6   4        9.49        8.64      7.01 o 
  -6  -6   4       30.84       32.12      5.80 o 
  -5  -6   4        0.09       -0.53      2.59 o 
  -4  -6   4      270.88      269.37      8.77 o 
  -3  -6   4        0.90        4.80      2.17 o 
  -2  -6   4      489.17      497.61      9.23 o 
  -1  -6   4        0.83       -0.30      1.00 o 
   0  -6   4      223.61      242.80      4.87 o 
   1  -6   4      374.70      400.59      7.44 o 
   2  -6   4      130.73      114.50      2.69 o 
   3  -6   4      121.48      130.05      3.32 o 
   4  -6   4        7.11        5.85      1.58 o 
   5  -6   4      178.14      191.14      6.16 o 
   6  -6   4     1088.98     1233.88     44.16 o 
   7  -6   4       34.84       25.76      3.60 o 
   8  -6   4       15.03       12.86      4.37 o 
   9  -6   4        2.80       -1.13      8.00 o 
  10  -6   4        1.70        2.75      9.40 o 
  -8  -5   4       42.32       41.50      9.73 o 
  -7  -5   4       81.78       80.88      7.27 o 
  -6  -5   4       17.09       10.12      3.39 o 
  -5  -5   4       19.42       17.72      3.70 o 
  -4  -5   4       45.29       41.90      2.23 o 
  -3  -5   4       49.63       40.61      1.78 o 
  -2  -5   4       14.48       10.95      1.25 o 
  -1  -5   4        2.21        1.64      1.42 o 
   0  -5   4        2.52        3.56      1.62 o 
   1  -5   4      963.42     1045.22     30.68 o 
   2  -5   4      179.78      202.72      3.60 o 
   3  -5   4        0.87        0.26      0.79 o 
   4  -5   4       62.54       61.42      2.82 o 
   5  -5   4       76.58       64.25      3.32 o 
   6  -5   4      469.34      503.06     16.78 o 
   7  -5   4        3.48        4.34      2.88 o 
   8  -5   4        0.00        1.58      3.81 o 
   9  -5   4       28.15       46.58      6.82 o 
  -8  -4   4       58.92       57.13      6.29 o 
  -7  -4   4       57.06       62.56      6.20 o 
  -6  -4   4      333.95      358.80      9.22 o 
  -5  -4   4       27.41       29.31      2.05 o 
  -4  -4   4       50.84       40.90      2.18 o 
  -3  -4   4       43.07       35.35      2.39 o 
  -2  -4   4      874.18      964.49     21.00 o 
  -1  -4   4        3.95        5.96      1.63 o 
   0  -4   4      881.38      892.52     14.26 o 
   1  -4   4       37.11       35.48      1.13 o 
   2  -4   4      206.94      223.27      3.90 o 
   3  -4   4       79.66       94.47      7.22 o 
   4  -4   4       47.66       39.78      2.27 o 
   5  -4   4      306.46      308.36      8.01 o 
   6  -4   4        2.01        1.80      2.37 o 
   7  -4   4       10.59        7.46      2.58 o 
   8  -4   4       54.20       53.75      7.03 o 
   9  -4   4       83.23      108.21      8.02 o 
  -9  -3   4        3.64        1.23      6.37 o 
  -8  -3   4      212.07      221.96     13.29 o 
  -7  -3   4      201.70      202.18      7.96 o 
  -6  -3   4      368.80      382.02      9.30 o 
  -5  -3   4        2.18        2.62      1.57 o 
  -4  -3   4       44.48       35.03      4.99 o 
  -3  -3   4     1674.12     1797.79     25.57 o 
  -2  -3   4       21.52       19.70      0.99 o 
  -1  -3   4       52.43       48.34      1.21 o 
   0  -3   4      167.43      184.20      2.90 o 
   1  -3   4      307.75      314.56      4.85 o 
   2  -3   4       52.75       41.13      1.13 o 
   3  -3   4       58.25       56.19      2.19 o 
   4  -3   4       41.81       41.51      2.03 o 
   5  -3   4      136.67      129.78      3.46 o 
   6  -3   4        5.28        6.04      2.27 o 
   7  -3   4        2.51        3.82      4.01 o 
   8  -3   4       10.60        6.78      4.68 o 
   9  -3   4       32.54       33.19      6.26 o 
  -9  -2   4        0.41       -5.29      5.29 o 
  -8  -2   4        4.18        4.55      4.40 o 
  -7  -2   4        1.64        2.77      2.52 o 
  -6  -2   4      640.33      691.47     12.94 o 
  -5  -2   4       56.98       53.37      2.26 o 
  -4  -2   4      202.19      186.99      3.70 o 
  -3  -2   4        2.27        1.22      0.79 o 
  -2  -2   4       13.04       15.74      0.87 o 
  -1  -2   4      150.10      141.83      2.45 o 
   0  -2   4       51.75       42.86      1.23 o 
   1  -2   4      225.29      217.27      4.87 o 
   2  -2   4      412.95      414.56     12.74 o 
   3  -2   4      696.17      725.58     12.56 o 
   4  -2   4       62.70       66.58      3.23 o 
   5  -2   4        1.31        1.19      1.29 o 
   6  -2   4       36.64       27.18      4.45 o 
   7  -2   4        6.95        3.77      3.74 o 
   8  -2   4       14.86       15.82      4.88 o 
   9  -2   4        0.73       -0.30      6.00 o 
 -10  -1   4       27.47       30.21      5.61 o 
  -9  -1   4        4.52        0.73      4.26 o 
  -8  -1   4      483.19      513.53     12.09 o 
  -7  -1   4        3.73        3.52      2.03 o 
  -6  -1   4       62.70       60.06      4.34 o 
  -5  -1   4        0.27        0.66      1.07 o 
  -4  -1   4       15.70       14.52      1.11 o 
  -3  -1   4       48.98       48.65      1.34 o 
  -2  -1   4     2707.54     2828.23     43.10 o 
  -1  -1   4      612.87      603.60     10.03 o 
   0  -1   4       65.65       73.05      1.36 o 
   1  -1   4       81.35       74.53      1.50 o 
   2  -1   4      137.39      154.06      2.68 o 
   3  -1   4      513.15      534.17      9.33 o 
   4  -1   4       18.99       17.16      5.19 o 
   5  -1   4        9.85        6.77      1.83 o 
   6  -1   4       47.92       47.84      4.18 o 
   7  -1   4       11.66        9.91      3.93 o 
   8  -1   4        1.69        6.64      5.53 o 
 -10   0   4       78.21       75.86      7.14 o 
  -9   0   4        7.39        7.34      3.22 o 
  -8   0   4      327.25      362.46     10.61 o 
  -7   0   4       71.50       71.68      3.41 o 
  -6   0   4      399.75      403.36      8.30 o 
  -5   0   4       23.39       19.12      1.12 o 
  -4   0   4      741.64      779.03     11.76 o 
  -3   0   4      379.97      364.64      5.39 o 
  -2   0   4     2186.63     2256.69     42.68 o 
  -1   0   4     3571.92     3506.54     80.46 o 
   0   0   4        0.39        0.21      0.46 o 
   1   0   4      929.66      989.90     24.43 o 
   2   0   4     2136.01     2374.44     63.50 o 
   3   0   4       59.81       54.80      1.85 o 
   4   0   4        3.11        0.75      2.35 o 
   5   0   4      184.89      239.34      9.44 o 
   6   0   4       35.12       23.40      3.65 o 
   7   0   4       35.40       26.03      4.57 o 
   8   0   4        6.71        6.75      7.90 o 
 -11   1   4        1.41        7.81      9.51 o 
 -10   1   4      463.80      505.59     27.52 o 
  -9   1   4      190.28      212.54      7.07 o 
  -8   1   4        5.64        2.21      2.67 o 
  -7   1   4        8.25        9.14      1.70 o 
  -6   1   4       24.93       21.61      1.60 o 
  -5   1   4       53.85       53.91      1.55 o 
  -4   1   4       18.39       10.01      0.74 o 
  -3   1   4       79.07       70.61      1.67 o 
  -2   1   4      149.74      157.02      3.13 o 
  -1   1   4      122.50      119.02      2.52 o 
   0   1   4       83.59       86.10      1.58 o 
   1   1   4      719.65      762.63     10.26 o 
   2   1   4      245.66      254.06      3.72 o 
   3   1   4        1.56        0.51      1.28 o 
   4   1   4       14.53        9.44      1.95 o 
   5   1   4      278.42      291.48      9.13 o 
   6   1   4      247.59      271.95      9.93 o 
   7   1   4      161.93      173.19     11.96 o 
   8   1   4       38.86       29.40      8.15 o 
 -11   2   4      103.92       95.33     15.33 o 
 -10   2   4        7.35        5.07      4.06 o 
  -9   2   4        0.05        0.85      2.91 o 
  -8   2   4       50.49       51.76      7.78 o 
  -7   2   4      113.70      114.92      3.84 o 
  -6   2   4      495.53      558.50     13.34 o 
  -5   2   4       36.32       29.34      1.34 o 
  -4   2   4       62.21       57.67      1.62 o 
  -3   2   4     2433.96     2667.58     38.68 o 
  -2   2   4        3.77        3.07      0.37 o 
  -1   2   4      797.06      838.69     11.07 o 
   0   2   4      112.90      105.02      2.04 o 
   1   2   4      658.57      701.55      8.75 o 
   2   2   4       65.83       79.96      5.93 o 
   3   2   4       17.03       14.62      1.98 o 
   4   2   4      355.04      400.20     19.46 o 
   5   2   4      460.31      493.04     16.09 o 
   6   2   4      136.33      156.33     10.78 o 
   7   2   4      146.33      134.50     13.03 o 
 -11   3   4        5.63       11.40      5.59 o 
 -10   3   4      341.10      384.10     13.02 o 
  -9   3   4        1.81        1.43      2.64 o 
  -8   3   4       92.23       89.31      3.92 o 
  -7   3   4      283.67      318.28     16.68 o 
  -6   3   4      158.01      174.38      7.57 o 
  -5   3   4      447.25      508.67     13.95 o 
  -4   3   4      229.98      230.07     10.95 o 
  -3   3   4        1.82        1.04      0.52 o 
  -2   3   4       85.04       85.51      1.62 o 
  -1   3   4      536.29      583.82     10.90 o 
   0   3   4        5.21        3.71      0.85 o 
   1   3   4      275.06      275.87      4.33 o 
   2   3   4      324.07      299.47     12.98 o 
   3   3   4      563.11      588.99     15.31 o 
   4   3   4        1.77        3.37      2.22 o 
   5   3   4       14.60       14.47      6.29 o 
   6   3   4        4.28       14.14      6.66 o 
   7   3   4       99.41      120.12     13.41 o 
 -11   4   4        8.61        3.02      8.36 o 
 -10   4   4       94.14      106.67      5.46 o 
  -9   4   4       76.17       84.58      4.61 o 
  -8   4   4        0.25       -1.75      1.77 o 
  -7   4   4       58.79       59.45      2.92 o 
  -6   4   4       29.47       27.66      1.46 o 
  -5   4   4     1067.78     1199.38     25.23 o 
  -4   4   4      228.16      247.12     11.18 o 
  -3   4   4      422.64      449.31      8.29 o 
  -2   4   4      101.08      111.83      4.12 o 
  -1   4   4      241.62      234.82      4.71 o 
   0   4   4        0.01        0.86      1.07 o 
   1   4   4      247.45      239.52      4.45 o 
   2   4   4       93.30       85.12      3.13 o 
   3   4   4      379.33      387.51     10.34 o 
   4   4   4        4.81        4.29      3.61 o 
   5   4   4        5.89        1.51     11.44 o 
   6   4   4        0.14        3.93     11.96 o 
 -11   5   4       43.94       44.60     12.30 o 
 -10   5   4       77.02       73.28      5.91 o 
  -9   5   4       76.23       78.31      5.31 o 
  -8   5   4       16.58       15.89      3.92 o 
  -7   5   4      114.75      113.57      3.71 o 
  -6   5   4        7.13        6.05      1.42 o 
  -5   5   4       21.12       17.94      1.80 o 
  -4   5   4       50.05       50.64      1.94 o 
  -3   5   4      343.59      349.17      6.63 o 
  -2   5   4      639.15      696.67     13.16 o 
  -1   5   4        4.09        4.33      0.94 o 
   0   5   4      152.83      147.39      3.66 o 
   1   5   4     1006.96     1044.06     17.49 o 
   2   5   4      348.19      374.45     14.05 o 
   3   5   4        2.15        3.50      4.17 o 
   4   5   4       26.42       23.20      4.83 o 
   5   5   4       70.44      104.11     11.32 o 
 -11   6   4       44.16       52.37      6.66 o 
 -10   6   4       60.14       60.25      8.98 o 
  -9   6   4        0.51        3.69      2.65 o 
  -8   6   4       99.03      103.04      5.26 o 
  -7   6   4        9.93        3.09      1.68 o 
  -6   6   4       55.10       51.62      4.03 o 
  -5   6   4        1.48        2.21      1.02 o 
  -4   6   4      281.12      297.03      5.20 o 
  -3   6   4       41.60       41.37      2.18 o 
  -2   6   4       37.85       30.90      2.32 o 
  -1   6   4      329.34      338.05      7.15 o 
   0   6   4       81.80       81.24      3.23 o 
   1   6   4        5.01        6.26      2.58 o 
   2   6   4        3.95        1.72      3.37 o 
   3   6   4        5.86        4.48      5.12 o 
   4   6   4        5.07       -2.48      7.62 o 
 -11   7   4       28.19       29.08     11.14 o 
 -10   7   4        0.02        1.61      4.00 o 
  -9   7   4        0.37        0.39      2.99 o 
  -8   7   4       30.64       30.55      3.31 o 
  -7   7   4       57.02       50.45      4.18 o 
  -6   7   4       19.58       16.53      3.86 o 
  -5   7   4      272.25      288.38      6.02 o 
  -4   7   4       83.92       70.69      2.82 o 
  -3   7   4       10.03        9.03      2.36 o 
  -2   7   4        1.98       -0.13      2.23 o 
  -1   7   4       94.71       91.18      4.45 o 
   0   7   4      336.94      358.40     13.13 o 
   1   7   4       40.12       31.44      4.33 o 
   2   7   4       16.93       14.75      5.63 o 
   3   7   4        8.34        5.57      5.40 o 
   4   7   4       12.71       16.31     10.88 o 
 -11   8   4        0.00       -1.43      7.52 o 
 -10   8   4       12.44       12.95      6.93 o 
  -9   8   4        4.55        5.15      2.77 o 
  -8   8   4        6.36        3.36      2.40 o 
  -7   8   4       74.59       84.05      4.64 o 
  -6   8   4      146.59      169.82      5.17 o 
  -5   8   4       12.76       10.09      2.52 o 
  -4   8   4       38.23       39.36      4.85 o 
  -3   8   4       41.80       39.54      3.30 o 
  -2   8   4       69.65       69.87      4.44 o 
  -1   8   4        0.04        4.32      3.81 o 
   0   8   4        0.86        4.35      3.81 o 
   1   8   4        5.66        7.27      4.63 o 
   2   8   4      323.17      452.86     17.20 o 
   3   8   4       27.65       35.78      8.88 o 
 -11   9   4       31.20       52.69     16.72 o 
 -10   9   4      136.49      161.37     12.28 o 
  -9   9   4       20.14       14.15      3.15 o 
  -8   9   4        0.48        0.30      3.18 o 
  -7   9   4        8.22        6.91      3.25 o 
  -6   9   4      114.74      119.16      6.68 o 
  -5   9   4       70.85       70.98      4.29 o 
  -4   9   4       85.76       90.63      4.76 o 
  -3   9   4        2.79        3.80      3.00 o 
  -2   9   4       72.27       68.15      4.54 o 
  -1   9   4       80.31       76.13      5.32 o 
   0   9   4       12.95        8.20      4.53 o 
   1   9   4       57.15       57.53      6.42 o 
   2   9   4       12.71       15.69      8.73 o 
 -10  10   4      123.24      140.82      8.31 o 
  -9  10   4        1.74        2.55      3.58 o 
  -8  10   4        1.04        1.63      3.20 o 
  -7  10   4      161.91      183.16      7.45 o 
  -6  10   4      149.53      145.88      5.26 o 
  -5  10   4      342.65      381.44     17.05 o 
  -4  10   4        0.36        0.22      5.57 o 
  -3  10   4        2.33        5.22      3.42 o 
  -2  10   4        5.62        1.64      7.97 o 
  -1  10   4       57.19       62.61     12.85 o 
   0  10   4       22.86       22.61      7.68 o 
 -10  11   4        0.01        5.98      5.03 o 
  -9  11   4        0.01        0.60      5.03 o 
  -8  11   4       59.49       59.92      4.81 o 
  -7  11   4      247.00      270.78     18.78 o 
  -6  11   4      122.43      125.57     15.19 o 
  -5  11   4       16.37       19.69      5.44 o 
  -4  11   4       83.00       93.08      6.36 o 
  -3  11   4        4.39        4.97      3.84 o 
  -2  11   4        9.86       12.93      6.02 o 
  -1  11   4        0.13       -2.83      5.08 o 
  -8  12   4        0.58        2.89      5.32 o 
  -7  12   4       54.07       62.36      5.73 o 
  -6  12   4        8.55        7.41      4.36 o 
  -5  12   4       69.70       65.84      6.27 o 
  -4  12   4       10.61       12.81      6.02 o 
  -3  12   4        1.19       -2.33      5.29 o 
   1 -13   5        3.43       -3.27      6.09 o 
   2 -13   5        4.45       -8.43      8.43 o 
   3 -13   5        2.88       -0.05      5.74 o 
   4 -13   5        1.64       -9.90      9.90 o 
   5 -13   5       12.78        4.33      5.48 o 
   6 -13   5        0.20        4.49      8.54 o 
  -1 -12   5        8.05        3.86      6.63 o 
   0 -12   5       33.60       23.75      8.53 o 
   1 -12   5       25.32       12.79      9.65 o 
   2 -12   5       29.25       29.92     10.10 o 
   3 -12   5       14.20        9.28      4.78 o 
   4 -12   5        1.51        3.50      4.31 o 
   5 -12   5        0.00       -1.11      5.13 o 
   6 -12   5       12.76        8.70      5.74 o 
   7 -12   5       46.55       45.72      9.86 o 
   8 -12   5        0.30       -3.99      7.73 o 
  -2 -11   5        9.18        2.08      7.08 o 
  -1 -11   5       27.79       37.07      9.91 o 
   0 -11   5       31.53       23.14      5.80 o 
   1 -11   5        5.56        9.99      4.07 o 
   2 -11   5        9.68        5.15      3.00 o 
   3 -11   5       14.18       12.22      2.58 o 
   4 -11   5        0.03        3.64      3.02 o 
   5 -11   5        2.38        2.62      3.30 o 
   6 -11   5        7.97        5.82      5.13 o 
   7 -11   5        3.58        1.70      4.57 o 
   8 -11   5       34.03       26.27      6.38 o 
  -4 -10   5       27.95       22.60     18.08 o 
  -3 -10   5      106.54      139.21     11.18 o 
  -2 -10   5       14.14        3.24      4.69 o 
  -1 -10   5       14.94       15.67      6.42 o 
   0 -10   5       56.43       47.75      4.48 o 
   1 -10   5      262.57      285.83      9.57 o 
   2 -10   5        2.70        5.32      2.55 o 
   3 -10   5        4.08        4.39      4.04 o 
   4 -10   5       44.64       46.31      9.14 o 
   5 -10   5       10.26       12.50      3.87 o 
   6 -10   5       19.87       15.80      4.36 o 
   7 -10   5       11.71        8.56      4.61 o 
   8 -10   5       84.23       65.44      7.33 o 
   9 -10   5        8.72        4.29     10.36 o 
  -5  -9   5        9.87       10.91      7.03 o 
  -4  -9   5        0.49        0.79      4.94 o 
  -3  -9   5       21.53       24.41      6.34 o 
  -2  -9   5       19.02       17.52      4.57 o 
  -1  -9   5      105.05       97.46      4.52 o 
   0  -9   5       29.94       25.05      2.61 o 
   1  -9   5        1.74        4.50      2.16 o 
   2  -9   5       81.71       87.34      4.38 o 
   3  -9   5      211.55      226.71      7.34 o 
   4  -9   5       98.03       98.88     13.58 o 
   5  -9   5       12.45        9.85      2.98 o 
   6  -9   5        4.88        6.26      3.51 o 
   7  -9   5       43.64       44.60      4.61 o 
   8  -9   5       85.86       88.17      7.21 o 
   9  -9   5        0.29       -7.83      7.83 o 
  -6  -8   5       17.37       29.32     13.53 o 
  -5  -8   5        0.50        0.01      4.38 o 
  -4  -8   5        3.82        3.13      4.62 o 
  -3  -8   5       52.90       56.70      4.38 o 
  -2  -8   5        0.01        0.89      3.71 o 
  -1  -8   5      162.84      161.57      7.57 o 
   0  -8   5      509.76      560.89     15.19 o 
   1  -8   5        6.84        2.32      1.82 o 
   2  -8   5        4.27        1.71      1.73 o 
   3  -8   5       22.04       21.01      1.97 o 
   4  -8   5      130.50      115.31      5.93 o 
   5  -8   5       23.52       24.05      4.75 o 
   6  -8   5       35.36       43.50      3.96 o 
   7  -8   5       69.43       55.01      4.61 o 
   8  -8   5      324.15      344.24     14.85 o 
   9  -8   5       55.29       59.45      8.00 o 
  -6  -7   5       48.58       58.26      7.77 o 
  -5  -7   5       56.67       52.81      5.73 o 
  -4  -7   5       29.60       29.80      6.53 o 
  -3  -7   5      147.30      137.10      5.76 o 
  -2  -7   5      137.75      156.12      7.63 o 
  -1  -7   5      468.52      529.24     11.51 o 
   0  -7   5        6.42        6.49      1.41 o 
   1  -7   5      236.64      242.04      5.13 o 
   2  -7   5       53.90       55.88      3.10 o 
   3  -7   5        0.02        1.32      3.12 o 
   4  -7   5       30.15       22.59      2.51 o 
   5  -7   5      136.11      135.45      4.86 o 
   6  -7   5      261.60      292.55      8.65 o 
   7  -7   5        7.33        9.12      3.92 o 
   8  -7   5        3.50       10.21      5.48 o 
   9  -7   5        6.69        1.60      7.38 o 
  -7  -6   5       68.74       71.69      8.75 o 
  -6  -6   5       19.34       25.47      7.20 o 
  -5  -6   5       67.92       59.56      4.48 o 
  -4  -6   5       31.42       17.84      3.43 o 
  -3  -6   5        4.13        1.25      2.37 o 
  -2  -6   5       77.16       68.96      2.95 o 
  -1  -6   5      170.25      175.05      3.90 o 
   0  -6   5        5.50        4.18      1.27 o 
   1  -6   5        8.77        9.01      1.21 o 
   2  -6   5       70.10       62.79      2.39 o 
   3  -6   5        4.73        4.34      1.21 o 
   4  -6   5       50.70       44.64      2.55 o 
   5  -6   5       97.09       98.29      9.04 o 
   6  -6   5        6.95        3.63      2.05 o 
   7  -6   5        0.00        0.08      3.61 o 
   8  -6   5       29.65       28.16      5.85 o 
   9  -6   5       31.78       42.82      7.01 o 
  -8  -5   5        0.42       -5.61      5.61 o 
  -7  -5   5       20.64       18.52      4.38 o 
  -6  -5   5        0.06        7.59      5.03 o 
  -5  -5   5       77.53       80.05      4.02 o 
  -4  -5   5      328.57      327.65      7.39 o 
  -3  -5   5       18.60       12.92      1.55 o 
  -2  -5   5      440.42      486.51     17.42 o 
  -1  -5   5      462.01      470.67      7.78 o 
   0  -5   5       30.96       28.42      1.29 o 
   1  -5   5       91.51       99.69      2.61 o 
   2  -5   5      270.10      284.00      5.72 o 
   3  -5   5        0.01       -0.07      0.79 o 
   4  -5   5       39.58       32.48      2.15 o 
   5  -5   5       45.09       38.21      2.97 o 
   6  -5   5      196.62      215.34      7.67 o 
   7  -5   5       30.84       26.19      3.97 o 
   8  -5   5        0.24        9.25     10.17 o 
   9  -5   5        0.39        1.38      7.64 o 
  -8  -4   5      107.80      111.45      7.74 o 
  -7  -4   5       28.61       25.71      4.39 o 
  -6  -4   5        1.13        1.30      2.46 o 
  -5  -4   5       52.45       52.64      6.72 o 
  -4  -4   5      956.31     1063.14     19.42 o 
  -3  -4   5      212.01      231.91      4.27 o 
  -2  -4   5        1.38        0.44      0.85 o 
  -1  -4   5       53.58       50.74      1.45 o 
   0  -4   5       17.60       16.95      1.51 o 
   1  -4   5       67.73       62.79      1.52 o 
   2  -4   5       42.62       41.03      1.40 o 
   3  -4   5      140.29      153.24      3.58 o 
   4  -4   5       89.72       97.03      3.66 o 
   5  -4   5       65.43       55.66      5.91 o 
   6  -4   5       49.17       37.71      4.37 o 
   7  -4   5        5.97        1.83      4.95 o 
   8  -4   5       25.73       28.55      7.18 o 
   9  -4   5       18.58        9.17      9.88 o 
  -9  -3   5       74.54       82.50      7.60 o 
  -8  -3   5       30.76       25.72      4.53 o 
  -7  -3   5       13.39       11.98      3.28 o 
  -6  -3   5      239.73      225.37      6.71 o 
  -5  -3   5       95.34       95.19      5.84 o 
  -4  -3   5        1.86        2.16      1.17 o 
  -3  -3   5       73.16       75.73      2.09 o 
  -2  -3   5      444.72      444.85      7.06 o 
  -1  -3   5       27.16       22.53      0.83 o 
   0  -3   5      181.96      202.07      3.67 o 
   1  -3   5       50.10       50.72      1.53 o 
   2  -3   5        1.39        3.00      1.42 o 
   3  -3   5       31.21       31.19      2.45 o 
   4  -3   5        0.14       -0.51      0.94 o 
   5  -3   5       34.52       29.01      1.99 o 
   6  -3   5        8.63        8.03      4.24 o 
   7  -3   5        0.30       -1.03      7.56 o 
   8  -3   5        2.59       -4.44      4.96 o 
   9  -3   5        9.99       15.96      5.98 o 
  -9  -2   5        3.37        3.51      4.60 o 
  -8  -2   5       89.43       91.89      5.14 o 
  -7  -2   5      173.73      179.90      6.32 o 
  -6  -2   5       35.72       34.67      2.19 o 
  -5  -2   5        0.62        0.48      1.43 o 
  -4  -2   5        1.46        0.18      1.35 o 
  -3  -2   5        3.23        2.57      0.93 o 
  -2  -2   5      170.02      171.64      3.03 o 
  -1  -2   5      190.93      196.64      3.25 o 
   0  -2   5       65.85       64.37      1.68 o 
   1  -2   5      170.94      182.55      3.28 o 
   2  -2   5      397.46      430.07      7.44 o 
   3  -2   5       98.86      106.53      3.00 o 
   4  -2   5      786.65      839.36     16.84 o 
   5  -2   5       14.08       13.70      2.22 o 
   6  -2   5       88.92       85.49      4.75 o 
   7  -2   5      190.55      228.02      9.84 o 
   8  -2   5        4.26        2.76      5.55 o 
 -10  -1   5        0.22        5.63      6.15 o 
  -9  -1   5        5.16        2.73      3.90 o 
  -8  -1   5      449.74      479.92     11.65 o 
  -7  -1   5       60.64       57.39      2.58 o 
  -6  -1   5      128.92      127.38      5.08 o 
  -5  -1   5       15.72       15.65      1.53 o 
  -4  -1   5      459.87      497.41      9.20 o 
  -3  -1   5      951.19     1021.80     15.08 o 
  -2  -1   5      243.40      261.29      8.85 o 
  -1  -1   5        0.01        0.41      0.52 o 
   0  -1   5      532.31      538.26      8.20 o 
   1  -1   5      167.15      179.08      3.22 o 
   2  -1   5       28.03       33.13      1.46 o 
   3  -1   5        0.30        1.28      1.21 o 
   4  -1   5       25.49       23.68      4.61 o 
   5  -1   5       45.93       32.69      2.90 o 
   6  -1   5       45.63       36.63      3.93 o 
   7  -1   5        0.24       -1.42      4.20 o 
   8  -1   5      168.25      177.47     11.49 o 
 -10   0   5       64.25       53.06     18.55 o 
  -9   0   5       55.28       47.99      4.65 o 
  -8   0   5       71.15       72.26      3.80 o 
  -7   0   5        1.19        2.14      1.47 o 
  -6   0   5       34.74       31.84      2.12 o 
  -5   0   5       21.11       24.55      1.51 o 
  -4   0   5     1934.38     2184.43     36.42 o 
  -3   0   5      455.62      515.66      7.79 o 
  -2   0   5      756.25      804.27     17.88 o 
  -1   0   5       22.55       15.42      0.91 o 
   0   0   5        4.17        2.91      0.68 o 
   1   0   5       94.97       98.83      2.93 o 
   2   0   5      122.17      119.06      2.95 o 
   3   0   5      165.78      182.02      3.81 o 
   4   0   5      487.58      524.01     12.29 o 
   5   0   5        9.12       13.58      2.51 o 
   6   0   5      185.40      221.95      7.50 o 
   7   0   5       57.57       59.33      5.83 o 
   8   0   5       28.74       10.17      7.86 o 
 -11   1   5       12.11       22.02      6.43 o 
 -10   1   5      143.30      143.95      7.17 o 
  -9   1   5      226.66      247.55      7.71 o 
  -8   1   5      235.55      256.19      6.49 o 
  -7   1   5        4.22        3.23      1.52 o 
  -6   1   5      446.92      503.86      9.97 o 
  -5   1   5      188.61      208.04     12.95 o 
  -4   1   5      294.55      315.95      7.69 o 
  -3   1   5     1942.69     2172.39     66.49 o 
  -2   1   5      142.30      159.17      7.02 o 
  -1   1   5      604.80      633.81     17.83 o 
   0   1   5      517.50      577.51      8.63 o 
   1   1   5       47.40       53.59      1.50 o 
   2   1   5        0.10       -1.19      1.19 o 
   3   1   5        9.58        4.39      1.49 o 
   4   1   5      119.41      131.88      5.04 o 
   5   1   5        0.38        0.00      2.94 o 
   6   1   5        0.14        1.69      3.77 o 
   7   1   5        0.56        4.55      6.86 o 
 -11   2   5        3.91        4.69      4.67 o 
 -10   2   5       16.14       13.56      3.60 o 
  -9   2   5       38.50       38.15      3.40 o 
  -8   2   5      101.81      112.29      5.19 o 
  -7   2   5        0.33        1.67      1.54 o 
  -6   2   5       36.16       35.40      1.80 o 
  -5   2   5        4.19        6.20      1.15 o 
  -4   2   5      337.75      325.88     11.48 o 
  -3   2   5      448.07      496.19     20.85 o 
  -2   2   5        3.78        3.75      0.69 o 
  -1   2   5      186.90      207.21      3.51 o 
   0   2   5       23.92       18.13      1.97 o 
   1   2   5      677.49      709.08     10.23 o 
   2   2   5      360.60      354.80     11.00 o 
   3   2   5      187.91      182.43      4.99 o 
   4   2   5       46.72       45.14      9.24 o 
   5   2   5       49.58       42.71      4.55 o 
   6   2   5        9.24        6.03      6.49 o 
   7   2   5        4.37        0.19      8.10 o 
 -11   3   5      154.31      156.40     34.03 o 
 -10   3   5       42.76       32.94      4.46 o 
  -9   3   5       27.14       25.70      3.13 o 
  -8   3   5      172.82      185.16      7.22 o 
  -7   3   5       35.17       32.84      2.22 o 
  -6   3   5        3.37        5.61      1.17 o 
  -5   3   5      423.45      462.36      8.30 o 
  -4   3   5        0.33        0.95      1.46 o 
  -3   3   5      240.13      245.77      8.87 o 
  -2   3   5      222.47      237.57      4.19 o 
  -1   3   5      457.90      480.35      7.97 o 
   0   3   5        0.71        0.91      1.14 o 
   1   3   5      220.85      200.12      7.07 o 
   2   3   5      453.47      452.98     23.43 o 
   3   3   5        0.22        1.69      2.09 o 
   4   3   5       14.91        9.37      2.56 o 
   5   3   5       14.57       17.59      5.05 o 
   6   3   5       23.04       24.68      6.13 o 
 -11   4   5       14.88       17.51      4.12 o 
 -10   4   5       20.00       15.71      3.85 o 
  -9   4   5        1.04        2.81      2.75 o 
  -8   4   5       84.93       86.00      3.73 o 
  -7   4   5       32.27       28.67      2.26 o 
  -6   4   5       15.10       12.49      2.35 o 
  -5   4   5      107.50      122.58      3.56 o 
  -4   4   5      126.31      121.22      3.35 o 
  -3   4   5      248.29      251.30      4.42 o 
  -2   4   5       16.03       14.51      0.98 o 
  -1   4   5       74.94       68.96      1.95 o 
   0   4   5       13.94       13.06      1.62 o 
   1   4   5      385.91      393.62     17.71 o 
   2   4   5      165.80      162.82      7.92 o 
   3   4   5      101.38      105.21      7.73 o 
   4   4   5       11.60       14.91      3.66 o 
   5   4   5        6.81        6.83      5.72 o 
 -11   5   5      100.90       83.65      9.85 o 
 -10   5   5        0.30        1.28      4.57 o 
  -9   5   5        5.14        4.96      2.63 o 
  -8   5   5       10.09        2.10      4.69 o 
  -7   5   5        4.74        2.32      1.59 o 
  -6   5   5       13.88       13.20      1.56 o 
  -5   5   5       52.25       48.27      3.18 o 
  -4   5   5       50.48       51.04      2.06 o 
  -3   5   5        0.82        0.00      0.78 o 
  -2   5   5        0.18        1.28      0.90 o 
  -1   5   5       74.31       70.80      2.69 o 
   0   5   5       31.28       27.19      2.07 o 
   1   5   5      332.32      340.42      7.98 o 
   2   5   5      243.82      235.93     10.34 o 
   3   5   5        1.71       -1.06      3.66 o 
   4   5   5        9.71       15.93      6.98 o 
   5   5   5       78.44       78.14      9.50 o 
 -11   6   5       31.02       23.51      6.01 o 
 -10   6   5       92.03       94.44     14.67 o 
  -9   6   5       25.58       20.38      2.84 o 
  -8   6   5        2.63        2.19      2.00 o 
  -7   6   5       79.55       89.58      4.67 o 
  -6   6   5        0.80        1.80      1.60 o 
  -5   6   5       16.75       18.08      4.42 o 
  -4   6   5        0.95        1.54      2.06 o 
  -3   6   5      245.87      252.55      7.00 o 
  -2   6   5       66.77       60.83      3.61 o 
  -1   6   5      250.55      250.08      6.11 o 
   0   6   5      199.27      221.08      6.77 o 
   1   6   5       16.99       17.79      2.92 o 
   2   6   5       17.18       12.65      3.52 o 
   3   6   5       62.34       79.46     15.56 o 
   4   6   5       14.41       13.69      7.29 o 
 -11   7   5        0.00        3.85      5.76 o 
 -10   7   5        0.00        7.26      3.48 o 
  -9   7   5        5.51        4.03      2.82 o 
  -8   7   5      165.02      197.19     13.00 o 
  -7   7   5      255.02      273.55     11.14 o 
  -6   7   5        1.55        1.27      3.66 o 
  -5   7   5       44.30       39.28      3.63 o 
  -4   7   5        3.76        0.73      2.16 o 
  -3   7   5       23.24       15.32      2.79 o 
  -2   7   5       17.85       15.80      2.62 o 
  -1   7   5        7.80        8.60      2.95 o 
   0   7   5       25.70       18.80      3.91 o 
   1   7   5       31.65       22.48      4.37 o 
   2   7   5       83.04       91.90      5.70 o 
   3   7   5       35.59       24.84      9.46 o 
 -11   8   5        7.58        5.99     18.17 o 
 -10   8   5        7.10        6.36      5.84 o 
  -9   8   5       75.61       69.53      4.30 o 
  -8   8   5        0.47        0.43      4.52 o 
  -7   8   5        0.00        2.61      2.56 o 
  -6   8   5      236.40      241.11      7.17 o 
  -5   8   5       84.14       72.45      4.06 o 
  -4   8   5       38.76       29.62      3.30 o 
  -3   8   5      244.36      236.48      8.59 o 
  -2   8   5       39.18       25.48      3.58 o 
  -1   8   5        0.89        1.34      2.90 o 
   0   8   5        0.17       -3.99      3.99 o 
   1   8   5       13.30       19.46      4.41 o 
   2   8   5       21.30       24.98     10.64 o 
 -11   9   5        0.22       -4.02      9.84 o 
 -10   9   5       27.16       12.45      6.61 o 
  -9   9   5       14.05       10.75      3.90 o 
  -8   9   5       17.17       12.80      6.71 o 
  -7   9   5       71.22       72.90      6.55 o 
  -6   9   5      236.67      244.05      7.45 o 
  -5   9   5       72.59       69.38      4.16 o 
  -4   9   5       39.82       32.98      4.21 o 
  -3   9   5        2.13        3.99      3.28 o 
  -2   9   5       91.54       85.09      5.86 o 
  -1   9   5        7.65        6.97      4.26 o 
   0   9   5        5.45        9.97      6.51 o 
   1   9   5        9.40       18.32      5.76 o 
 -10  10   5       33.70       30.40      6.23 o 
  -9  10   5        4.40        1.04      4.28 o 
  -8  10   5        0.29        1.88      3.63 o 
  -7  10   5      130.02      138.76      6.61 o 
  -6  10   5       44.25       46.91      5.76 o 
  -5  10   5       65.76       57.83      5.32 o 
  -4  10   5       22.17       14.34      4.35 o 
  -3  10   5       18.02        9.49      5.65 o 
  -2  10   5       47.31       42.33      5.31 o 
  -1  10   5        5.36        6.37      4.66 o 
   0  10   5       30.10       36.80      7.49 o 
  -9  11   5        0.55       -2.56      4.58 o 
  -8  11   5        8.98       10.87      3.59 o 
  -7  11   5       24.31        8.97      5.86 o 
  -6  11   5        2.04        3.66      3.74 o 
  -5  11   5       34.87       31.96      9.24 o 
  -4  11   5        0.00       -1.05      6.14 o 
  -3  11   5       11.77       -0.37      5.73 o 
  -2  11   5        0.03       -2.48      6.75 o 
  -8  12   5       24.37       27.21      7.68 o 
  -7  12   5        0.40       -0.87      6.12 o 
  -6  12   5        8.32        4.49      6.84 o 
  -5  12   5       10.98        3.80      7.69 o 
  -4  12   5        8.14       15.55      5.62 o 
   1 -13   6        0.14       -7.10      9.36 o 
   2 -13   6       11.38       29.88      9.62 o 
   3 -13   6        7.96       16.05      9.83 o 
   4 -13   6       11.07       18.40     10.83 o 
   5 -13   6       30.84       34.45     10.64 o 
   6 -13   6       12.63        5.77      7.15 o 
  -1 -12   6        0.24        3.93     12.34 o 
   0 -12   6        8.57        1.21      9.33 o 
   1 -12   6        0.07       -5.52      6.73 o 
   2 -12   6      142.70      148.94     11.00 o 
   3 -12   6       63.05       58.48      5.50 o 
   4 -12   6        0.10        0.85      4.06 o 
   5 -12   6        1.25       -4.32      5.33 o 
   6 -12   6       47.20       56.98     19.06 o 
   7 -12   6        8.95       10.06      8.35 o 
  -2 -11   6       33.97       38.01     12.11 o 
  -1 -11   6       16.37       12.72      5.53 o 
   0 -11   6       39.71       31.94      5.05 o 
   1 -11   6       87.54       84.35      5.66 o 
   2 -11   6        1.28        0.31      2.68 o 
   3 -11   6       52.84       51.26      4.98 o 
   4 -11   6       29.89       30.99      3.52 o 
   5 -11   6       55.31       54.38      9.58 o 
   6 -11   6        0.07        6.66      7.43 o 
   7 -11   6       42.26       29.97      6.84 o 
   8 -11   6       22.10       17.16      7.72 o 
  -4 -10   6        9.01       25.67      9.95 o 
  -3 -10   6       28.37       31.95      6.21 o 
  -2 -10   6       39.50       40.23      5.28 o 
  -1 -10   6        0.31       -3.67      3.86 o 
   0 -10   6      238.73      246.31     10.21 o 
   1 -10   6      439.79      491.41     20.93 o 
   2 -10   6       14.24       10.46      2.64 o 
   3 -10   6        9.96       10.17      6.64 o 
   4 -10   6      101.18       91.57     11.64 o 
   5 -10   6      212.97      227.14     12.16 o 
   6 -10   6       57.88       60.69      5.75 o 
   7 -10   6        5.12        0.81      5.14 o 
   8 -10   6       35.42       44.30      8.71 o 
  -5  -9   6      139.14      159.45     10.58 o 
  -4  -9   6       27.01       12.71      5.63 o 
  -3  -9   6       33.18       33.95      4.94 o 
  -2  -9   6       67.74       64.13      5.88 o 
  -1  -9   6      187.27      194.74      8.02 o 
   0  -9   6      100.62       95.83      4.88 o 
   1  -9   6       38.88       35.72      3.92 o 
   2  -9   6        0.04        1.72      2.00 o 
   3  -9   6        1.48       -0.03      2.12 o 
   4  -9   6        1.01        0.33      2.22 o 
   5  -9   6        0.50       -0.71      6.02 o 
   6  -9   6        0.66       -1.74      3.08 o 
   7  -9   6       40.89       46.34      5.09 o 
   8  -9   6        3.32       -1.91      5.44 o 
  -6  -8   6       37.32       40.46     22.87 o 
  -5  -8   6      135.96      169.66     10.03 o 
  -4  -8   6       22.09       19.08      3.93 o 
  -3  -8   6       41.59       40.33      4.93 o 
  -2  -8   6       15.78       12.05      2.82 o 
  -1  -8   6      271.93      270.07      7.46 o 
   0  -8   6      278.33      289.67      8.04 o 
   1  -8   6       20.78       17.86      2.17 o 
   2  -8   6       44.71       36.54      2.26 o 
   3  -8   6       60.07       56.68      3.06 o 
   4  -8   6      119.83      131.98      5.70 o 
   5  -8   6        7.63        6.94      2.79 o 
   6  -8   6       19.07       19.89      3.64 o 
   7  -8   6       25.41       27.73      4.20 o 
   8  -8   6        4.45       -1.05      6.12 o 
   9  -8   6        6.54       -7.96     13.11 o 
  -6  -7   6       60.46       54.83      7.76 o 
  -5  -7   6       12.02       14.79      4.48 o 
  -4  -7   6        9.89        3.70      6.63 o 
  -3  -7   6      103.73      101.54      5.14 o 
  -2  -7   6        4.30        3.26      4.21 o 
  -1  -7   6       72.76       80.76      5.31 o 
   0  -7   6       78.20       76.73      2.69 o 
   1  -7   6       29.60       32.66      2.26 o 
   2  -7   6       66.86       68.09      3.15 o 
   3  -7   6        0.10        0.34      2.28 o 
   4  -7   6       56.98       50.30      4.60 o 
   5  -7   6       11.05        7.45      2.53 o 
   6  -7   6       25.57       20.08      3.20 o 
   7  -7   6        0.38        3.33      3.58 o 
   8  -7   6        7.19        1.87      5.37 o 
   9  -7   6       71.20       80.51     11.34 o 
  -7  -6   6       81.21       84.60      7.77 o 
  -6  -6   6        5.96        3.95      4.62 o 
  -5  -6   6        1.98        9.04      3.76 o 
  -4  -6   6       70.81       78.75      3.43 o 
  -3  -6   6      986.76     1115.53     22.34 o 
  -2  -6   6       42.50       43.85      3.22 o 
  -1  -6   6       67.23       66.05      5.66 o 
   0  -6   6       34.81       35.16      3.58 o 
   1  -6   6      210.75      198.51      5.43 o 
   2  -6   6       25.52       23.03      1.50 o 
   3  -6   6        0.00        0.03      1.02 o 
   4  -6   6      274.47      263.50      8.60 o 
   5  -6   6       47.37       48.12      3.14 o 
   6  -6   6       30.00       28.53      3.75 o 
   7  -6   6        0.92       -3.60      3.99 o 
   8  -6   6        6.80        5.33      7.07 o 
   9  -6   6        0.95       -6.84      9.73 o 
  -8  -5   6       77.52       66.13     11.92 o 
  -7  -5   6       15.52       14.81      4.71 o 
  -6  -5   6        1.41       -4.27      4.27 o 
  -5  -5   6      179.80      192.01      5.75 o 
  -4  -5   6       52.89       45.87      2.39 o 
  -3  -5   6       46.90       46.08      3.57 o 
  -2  -5   6        5.99        4.86      1.18 o 
  -1  -5   6        5.37        2.46      1.08 o 
   0  -5   6      323.13      342.83      6.90 o 
   1  -5   6      311.33      341.24      7.17 o 
   2  -5   6       19.01       16.91      1.52 o 
   3  -5   6       97.87       94.73      3.03 o 
   4  -5   6       96.74       95.47      5.59 o 
   5  -5   6      258.67      277.99      9.49 o 
   6  -5   6       38.41       42.55      6.32 o 
   7  -5   6       71.33       77.36      7.08 o 
   8  -5   6        2.10        3.01      6.77 o 
  -8  -4   6       23.42       13.81      5.04 o 
  -7  -4   6        4.43       -3.54      3.86 o 
  -6  -4   6        7.48        0.73      2.32 o 
  -5  -4   6      861.03      940.65     20.53 o 
  -4  -4   6      256.59      295.12      7.16 o 
  -3  -4   6        9.70        8.38      1.46 o 
  -2  -4   6       32.63       27.25      1.32 o 
  -1  -4   6     1528.65     1644.11     27.92 o 
   0  -4   6        0.91       -0.44      1.08 o 
   1  -4   6      685.63      731.87     15.92 o 
   2  -4   6       95.19       96.20      2.45 o 
   3  -4   6       10.62        7.50      1.32 o 
   4  -4   6      961.79     1075.42     30.72 o 
   5  -4   6      124.20      121.76      9.90 o 
   6  -4   6        0.45       -0.70      3.08 o 
   7  -4   6       53.24       48.68      8.42 o 
   8  -4   6       63.78       81.04     13.15 o 
  -9  -3   6        0.15        6.76      5.65 o 
  -8  -3   6       20.68       26.22      4.39 o 
  -7  -3   6      237.39      257.65      8.01 o 
  -6  -3   6      463.62      497.11     12.40 o 
  -5  -3   6        0.00        0.47      2.02 o 
  -4  -3   6       88.27       80.42      5.26 o 
  -3  -3   6       49.73       45.97      3.68 o 
  -2  -3   6       96.63       99.56      2.50 o 
  -1  -3   6      136.26      145.04      6.60 o 
   0  -3   6       21.72       23.78      1.48 o 
   1  -3   6      381.61      388.25      7.18 o 
   2  -3   6      351.86      359.34      7.76 o 
   3  -3   6      101.73      102.18      3.24 o 
   4  -3   6       15.38       17.19      5.51 o 
   5  -3   6        1.01        6.09      1.91 o 
   6  -3   6      145.98      160.33     11.34 o 
   7  -3   6        0.75       -2.38      4.33 o 
   8  -3   6      135.01      146.26     14.26 o 
  -9  -2   6       82.47       75.41      6.60 o 
  -8  -2   6        1.42       -2.83      3.34 o 
  -7  -2   6       23.01       23.72      3.89 o 
  -6  -2   6       95.96       95.54      3.50 o 
  -5  -2   6      174.74      177.89      5.19 o 
  -4  -2   6       45.12       40.18      2.90 o 
  -3  -2   6     1519.64     1726.77     35.16 o 
  -2  -2   6      960.59     1106.46     21.16 o 
  -1  -2   6      265.12      276.87      6.43 o 
   0  -2   6       47.91       49.08      1.62 o 
   1  -2   6        0.00       -0.06      0.56 o 
   2  -2   6      150.62      152.41      3.18 o 
   3  -2   6       17.14       19.91      2.77 o 
   4  -2   6       29.14       27.15      5.23 o 
   5  -2   6      129.04      118.95      4.59 o 
   6  -2   6      113.34      151.58      7.69 o 
   7  -2   6       23.45       17.93      5.32 o 
   8  -2   6      155.68      175.56     10.73 o 
 -10  -1   6       16.73       22.03      6.91 o 
  -9  -1   6       33.25       22.16      4.46 o 
  -8  -1   6       73.76       69.52      4.68 o 
  -7  -1   6      158.62      150.37      5.63 o 
  -6  -1   6      135.60      133.32      4.23 o 
  -5  -1   6       56.95       48.27      3.52 o 
  -4  -1   6       42.46       49.00      1.86 o 
  -3  -1   6      360.71      377.60      6.76 o 
  -2  -1   6      453.94      480.45      9.26 o 
  -1  -1   6      286.60      339.88      6.85 o 
   0  -1   6        5.21        3.50      0.74 o 
   1  -1   6        0.82        1.14      1.65 o 
   2  -1   6      257.48      259.28      9.76 o 
   3  -1   6        4.39        0.51      3.84 o 
   4  -1   6      703.35      743.06     16.24 o 
   5  -1   6        1.70        5.85      2.79 o 
   6  -1   6      307.81      372.88     23.95 o 
   7  -1   6        4.07        8.82      5.80 o 
 -10   0   6       17.16        8.73      5.54 o 
  -9   0   6        0.29       -1.33      4.33 o 
  -8   0   6       33.94       32.17      3.90 o 
  -7   0   6       34.32       31.33      3.94 o 
  -6   0   6       17.50       17.70      1.88 o 
  -5   0   6      173.53      189.39      5.07 o 
  -4   0   6      232.96      254.71      5.34 o 
  -3   0   6       98.25       76.38      2.06 o 
  -2   0   6      356.27      419.74      7.72 o 
  -1   0   6       93.06       92.30      3.09 o 
   0   0   6      782.25      848.32     14.81 o 
   1   0   6      136.27      141.86      3.28 o 
   2   0   6      305.11      315.58      6.17 o 
   3   0   6      269.07      273.80      7.00 o 
   4   0   6       64.70       61.51      4.31 o 
   5   0   6        5.47       -0.65      2.63 o 
   6   0   6      100.27      122.61      7.79 o 
   7   0   6        2.47        6.77      7.58 o 
 -11   1   6       37.20       31.55     10.21 o 
 -10   1   6       28.06       30.52      4.21 o 
  -9   1   6       98.95      100.33      8.77 o 
  -8   1   6      173.35      179.91      5.87 o 
  -7   1   6       16.82       15.20      4.08 o 
  -6   1   6       66.70       76.45      3.09 o 
  -5   1   6       82.65       90.84      4.23 o 
  -4   1   6      928.08     1044.61     34.50 o 
  -3   1   6       57.14       67.32      2.40 o 
  -2   1   6      365.48      379.17      6.62 o 
  -1   1   6        3.93        3.41      1.54 o 
   0   1   6       50.89       49.87      1.98 o 
   1   1   6        1.07        3.08      1.52 o 
   2   1   6      114.77      117.89      6.59 o 
   3   1   6        4.31        4.20      3.59 o 
   4   1   6      176.70      179.91     17.73 o 
   5   1   6        3.13        5.59      5.04 o 
   6   1   6       82.33       94.14     28.67 o 
   7   1   6        0.23       15.02     14.18 o 
 -11   2   6       73.28       67.79      6.15 o 
 -10   2   6       11.05        7.85      3.99 o 
  -9   2   6       38.97       38.95      9.96 o 
  -8   2   6       24.07       22.30      3.07 o 
  -7   2   6       14.25       15.52      2.39 o 
  -6   2   6        0.16       -1.35      1.35 o 
  -5   2   6      238.29      269.12      6.01 o 
  -4   2   6      306.14      360.08      8.56 o 
  -3   2   6       55.29       55.09      1.90 o 
  -2   2   6      118.07      136.33      4.91 o 
  -1   2   6       28.12       27.39      1.41 o 
   0   2   6        0.01        0.69      1.09 o 
   1   2   6        0.24       -1.54      1.64 o 
   2   2   6        2.83       -1.03      2.02 o 
   3   2   6       29.30       27.84      2.94 o 
   4   2   6       27.18       20.05     13.48 o 
   5   2   6       33.44       28.62      4.54 o 
   6   2   6        0.18       -6.35      6.35 o 
 -11   3   6        4.41        0.14      4.09 o 
 -10   3   6       49.70       48.84      4.60 o 
  -9   3   6       14.39       18.70      6.45 o 
  -8   3   6        0.29        0.81      2.23 o 
  -7   3   6        7.10        4.95      1.65 o 
  -6   3   6      111.69      107.76      9.44 o 
  -5   3   6       54.88       54.06      4.25 o 
  -4   3   6       32.09       24.57      2.20 o 
  -3   3   6      176.61      193.38      4.48 o 
  -2   3   6      171.36      161.88      4.27 o 
  -1   3   6       21.80       15.56      1.39 o 
   0   3   6       39.99       41.67      5.93 o 
   1   3   6      241.22      238.74      7.08 o 
   2   3   6      596.20      646.89     25.54 o 
   3   3   6       38.65       32.19      3.04 o 
   4   3   6        7.82        2.32      2.95 o 
   5   3   6       67.93       54.90     11.64 o 
 -11   4   6       90.94       93.61      5.94 o 
 -10   4   6       22.45       21.05      3.87 o 
  -9   4   6       10.89       11.41      3.37 o 
  -8   4   6       15.27        8.55      4.39 o 
  -7   4   6       48.83       46.61      2.32 o 
  -6   4   6      348.67      357.94      8.04 o 
  -5   4   6        0.42        1.24      0.94 o 
  -4   4   6      419.63      439.27      9.29 o 
  -3   4   6        0.15        0.00      1.09 o 
  -2   4   6        7.07        6.96      2.18 o 
  -1   4   6        0.31        1.32      1.31 o 
   0   4   6      730.88      755.06     14.05 o 
   1   4   6      258.55      275.78      7.75 o 
   2   4   6        6.84        9.05      2.75 o 
   3   4   6        4.10        2.93      5.54 o 
   4   4   6       12.19       11.42      6.91 o 
   5   4   6       39.54       25.51      6.94 o 
 -11   5   6       97.96       95.72      6.59 o 
 -10   5   6        0.01        3.69      4.27 o 
  -9   5   6        0.41        0.70      4.10 o 
  -8   5   6       16.64       17.88      3.31 o 
  -7   5   6       86.46       83.59      4.07 o 
  -6   5   6      194.45      203.88     11.89 o 
  -5   5   6      150.64      152.08      3.97 o 
  -4   5   6       64.84       68.59      3.72 o 
  -3   5   6        0.29       -0.23      0.85 o 
  -2   5   6      176.28      177.97      4.52 o 
  -1   5   6        1.97        0.39      1.44 o 
   0   5   6       60.45       52.28      4.06 o 
   1   5   6      372.28      393.38     11.09 o 
   2   5   6       12.74       13.86      5.97 o 
   3   5   6        3.01       -0.88      4.15 o 
   4   5   6        0.58        2.74      4.83 o 
 -11   6   6        5.07        2.36      5.16 o 
 -10   6   6        0.00       -1.26      5.98 o 
  -9   6   6       17.87       16.61      6.66 o 
  -8   6   6      140.63      145.79      5.23 o 
  -7   6   6        5.37        4.07      2.08 o 
  -6   6   6        6.97        9.89     10.08 o 
  -5   6   6        0.47        1.88      1.19 o 
  -4   6   6      223.95      234.49      6.05 o 
  -3   6   6        6.56        3.74      1.92 o 
  -2   6   6      132.67      116.54      4.82 o 
  -1   6   6       54.09       39.50      3.59 o 
   0   6   6       98.36       94.11      4.89 o 
   1   6   6        5.59        9.63      6.77 o 
   2   6   6        5.94       11.82      4.55 o 
   3   6   6       11.44       19.42      6.77 o 
 -11   7   6        2.47       -3.24      7.35 o 
 -10   7   6        6.35        3.38      4.41 o 
  -9   7   6       75.58       88.15      4.89 o 
  -8   7   6       83.96       81.02     10.30 o 
  -7   7   6        0.23       -0.81      2.12 o 
  -6   7   6      146.27      146.82      8.95 o 
  -5   7   6       42.69       33.28      3.13 o 
  -4   7   6        3.19        7.08      2.51 o 
  -3   7   6      301.97      333.35     13.98 o 
  -2   7   6        0.06       -1.93      3.60 o 
  -1   7   6       98.37      102.90      7.83 o 
   0   7   6        9.60        9.13      3.19 o 
   1   7   6       40.53       39.10      8.07 o 
   2   7   6        0.49       -3.93      4.89 o 
 -11   8   6        4.24        3.28     11.62 o 
 -10   8   6      139.30      131.87     14.89 o 
  -9   8   6      112.49      122.45      6.09 o 
  -8   8   6      131.98      133.00      6.42 o 
  -7   8   6      147.45      163.19      7.82 o 
  -6   8   6       74.79       72.95     10.16 o 
  -5   8   6        0.37       -0.64      2.43 o 
  -4   8   6       26.60       16.89      3.14 o 
  -3   8   6       83.07       87.09      6.46 o 
  -2   8   6       10.79        8.71      4.11 o 
  -1   8   6        0.83        3.34      3.90 o 
   0   8   6        4.52        1.31      6.55 o 
   1   8   6        4.98        5.19      4.90 o 
 -10   9   6       12.76       16.65      5.49 o 
  -9   9   6      107.64      109.61      6.38 o 
  -8   9   6        2.51        5.45      4.63 o 
  -7   9   6       45.53       43.72      4.05 o 
  -6   9   6       69.62       53.70      5.12 o 
  -5   9   6      163.09      157.22      8.70 o 
  -4   9   6       14.18       10.30      4.32 o 
  -3   9   6        2.48        4.62      4.23 o 
  -2   9   6       16.73       11.67      4.50 o 
  -1   9   6        0.00        3.52      4.62 o 
   0   9   6       14.04       14.20      5.08 o 
 -10  10   6       24.15       22.51     10.31 o 
  -9  10   6       19.57       22.12      4.40 o 
  -8  10   6        1.61        7.52      4.95 o 
  -7  10   6       62.52       55.71      7.65 o 
  -6  10   6        1.39        6.44      4.76 o 
  -5  10   6        4.01       10.37      5.99 o 
  -4  10   6       14.24        6.10      5.05 o 
  -3  10   6        0.07        4.43      5.91 o 
  -2  10   6        0.56        2.56      6.23 o 
  -1  10   6       27.86       38.70     12.55 o 
  -9  11   6        0.79        1.67      4.79 o 
  -8  11   6       77.14       61.69      6.35 o 
  -7  11   6        7.36        6.31      5.55 o 
  -6  11   6       17.98       20.07      6.79 o 
  -5  11   6        0.59       -0.08      6.08 o 
  -4  11   6        0.84        3.22      5.52 o 
  -3  11   6       14.98       24.00     11.08 o 
   2 -13   7        3.49        2.34     12.04 o 
   3 -13   7        2.95       10.51      7.19 o 
   4 -13   7       63.22       65.69     12.64 o 
   5 -13   7        6.13       11.39      8.82 o 
  -1 -12   7        1.56        6.64      6.68 o 
   0 -12   7        1.84        0.96      8.30 o 
   1 -12   7        8.65        6.91      8.74 o 
   2 -12   7       11.35        7.88      5.62 o 
   3 -12   7      258.12      313.51     14.73 o 
   4 -12   7        0.02        5.24      4.21 o 
   5 -12   7        3.81       -0.78      6.26 o 
   6 -12   7       44.79       60.79      8.11 o 
  -2 -11   7       21.33       15.91      6.19 o 
  -1 -11   7        0.13       -2.57      4.90 o 
   0 -11   7        0.70        7.98      4.58 o 
   1 -11   7       38.32       42.59      4.85 o 
   2 -11   7       88.04       92.82      5.17 o 
   3 -11   7       85.75       98.77     13.05 o 
   4 -11   7        7.78       -1.65      3.89 o 
   5 -11   7        0.54       -0.29      5.05 o 
   6 -11   7       46.99       57.39      6.52 o 
   7 -11   7        0.68       -5.01      9.88 o 
  -4 -10   7        1.10       -6.21      6.43 o 
  -3 -10   7        0.69        1.25      4.34 o 
  -2 -10   7        5.83        0.86      5.57 o 
  -1 -10   7      149.81      159.71      7.53 o 
   0 -10   7       80.99       69.29      7.58 o 
   1 -10   7      280.82      321.66     10.81 o 
   2 -10   7       33.54       32.66      7.28 o 
   3 -10   7        0.01       -3.26      3.26 o 
   4 -10   7       35.39       35.76      6.30 o 
   5 -10   7       72.30       77.24     10.91 o 
   6 -10   7        1.16       -5.18      5.64 o 
   7 -10   7       11.54       -2.75      5.25 o 
   8 -10   7       13.59        5.13     10.05 o 
  -5  -9   7        0.00        7.59      6.29 o 
  -4  -9   7       20.30       30.62      6.97 o 
  -3  -9   7        1.94        0.85      3.49 o 
  -2  -9   7        1.32       -0.20      3.76 o 
  -1  -9   7        0.78        0.58      2.78 o 
   0  -9   7        0.84        2.49      2.54 o 
   1  -9   7       97.25       98.81      4.28 o 
   2  -9   7       21.67       21.00      2.60 o 
   3  -9   7        0.86        5.20      2.71 o 
   4  -9   7        0.31       -1.29      2.65 o 
   5  -9   7       43.87       39.58      7.87 o 
   6  -9   7        6.05        6.31      5.75 o 
   7  -9   7        3.56        6.99      5.93 o 
   8  -9   7       22.06       35.83     14.04 o 
  -6  -8   7        0.18       14.11      8.23 o 
  -5  -8   7       28.44       25.79      6.57 o 
  -4  -8   7        0.03       -1.19      4.48 o 
  -3  -8   7        9.32       11.10      5.62 o 
  -2  -8   7       16.10       11.41      2.56 o 
  -1  -8   7      773.31      874.29     25.82 o 
   0  -8   7        0.50       -1.39      2.26 o 
   1  -8   7        5.14        7.09      1.81 o 
   2  -8   7        0.08        0.81      1.95 o 
   3  -8   7      257.03      268.62     23.08 o 
   4  -8   7       55.76       62.98      3.92 o 
   5  -8   7      144.72      137.22      6.21 o 
   6  -8   7       21.21       16.01      3.81 o 
   7  -8   7        4.14        3.13      5.00 o 
   8  -8   7        0.79       -1.67     10.06 o 
  -6  -7   7       69.96       94.18      8.42 o 
  -5  -7   7        8.49       18.49      4.31 o 
  -4  -7   7        2.35        4.31      4.74 o 
  -3  -7   7       40.59       35.90      2.66 o 
  -2  -7   7      274.04      312.74     15.74 o 
  -1  -7   7        9.71        5.29      1.78 o 
   0  -7   7      112.07      113.66      7.34 o 
   1  -7   7        6.57        5.83      1.14 o 
   2  -7   7       70.34       68.53      2.99 o 
   3  -7   7       65.89       66.09      3.24 o 
   4  -7   7        9.47        7.68      2.14 o 
   5  -7   7       45.43       43.77      3.55 o 
   6  -7   7        0.12       -2.94      2.94 o 
   7  -7   7       50.48       56.60      6.74 o 
   8  -7   7        1.23        4.48     10.38 o 
  -7  -6   7        5.37       14.85      5.90 o 
  -6  -6   7       37.59       34.31      5.48 o 
  -5  -6   7        3.97        8.56      3.36 o 
  -4  -6   7      157.17      161.24      5.36 o 
  -3  -6   7      610.81      688.24     14.17 o 
  -2  -6   7       37.44       38.67      2.19 o 
  -1  -6   7        4.04        1.38      1.34 o 
   0  -6   7       91.24      100.60      4.14 o 
   1  -6   7       69.66       66.33      2.26 o 
   2  -6   7       31.30       27.96      1.93 o 
   3  -6   7        2.15       -0.31      1.98 o 
   4  -6   7      209.45      198.42      7.68 o 
   5  -6   7      166.30      183.98      7.76 o 
   6  -6   7        7.18        6.20      3.24 o 
   7  -6   7       23.98       20.57      6.31 o 
   8  -6   7        6.32        7.28      7.76 o 
  -8  -5   7       17.67       12.33      9.55 o 
  -7  -5   7        4.74        3.90      7.94 o 
  -6  -5   7        0.85        1.24      2.88 o 
  -5  -5   7      349.39      375.06      9.91 o 
  -4  -5   7       41.47       44.84      3.54 o 
  -3  -5   7       83.01       83.83      3.38 o 
  -2  -5   7       35.91       36.79      2.92 o 
  -1  -5   7       21.61       23.72      3.52 o 
   0  -5   7        6.14        7.32      1.64 o 
   1  -5   7       46.39       43.34      2.24 o 
   2  -5   7       81.11       84.00      3.52 o 
   3  -5   7        7.55       10.32      1.45 o 
   4  -5   7      377.11      400.29     17.00 o 
   5  -5   7       79.92       93.56      5.86 o 
   6  -5   7        0.55        0.35      3.18 o 
   7  -5   7       18.19        6.70      5.29 o 
   8  -5   7      106.03      129.04     12.11 o 
  -8  -4   7       66.56       58.50      5.65 o 
  -7  -4   7        5.40        0.64      6.08 o 
  -6  -4   7       18.11       15.20      2.96 o 
  -5  -4   7        0.49       -2.05      2.05 o 
  -4  -4   7     1368.99     1571.35     42.00 o 
  -3  -4   7       53.87       51.42      6.25 o 
  -2  -4   7      111.14      104.11      2.80 o 
  -1  -4   7      487.48      518.00     11.14 o 
   0  -4   7      306.68      342.71      8.17 o 
   1  -4   7       21.17       19.52      2.28 o 
   2  -4   7       36.43       31.55      1.63 o 
   3  -4   7      298.20      304.02      7.45 o 
   4  -4   7       14.36       12.94      1.76 o 
   5  -4   7       36.94       37.83      4.24 o 
   6  -4   7        9.61        5.70      3.87 o 
   7  -4   7       24.77       26.57      5.97 o 
   8  -4   7       67.84       80.44      8.96 o 
  -9  -3   7       53.14       50.09      6.24 o 
  -8  -3   7       27.97       31.49      4.64 o 
  -7  -3   7       82.24       67.24     11.74 o 
  -6  -3   7        2.47        1.54      2.54 o 
  -5  -3   7       11.41       10.00      2.26 o 
  -4  -3   7       96.53       92.14      3.35 o 
  -3  -3   7       26.99       15.96      2.57 o 
  -2  -3   7        0.15        0.93      0.69 o 
  -1  -3   7        0.00        0.13      1.54 o 
   0  -3   7      158.81      169.06      5.10 o 
   1  -3   7      671.25      723.63     17.20 o 
   2  -3   7       20.73       20.56      1.46 o 
   3  -3   7       10.81        9.27      1.64 o 
   4  -3   7       11.77        9.41      1.76 o 
   5  -3   7      123.22      111.72     16.57 o 
   6  -3   7        0.01       -3.59      5.20 o 
   7  -3   7      142.45      152.33      9.72 o 
  -9  -2   7        6.80       -1.62      4.24 o 
  -8  -2   7       57.63       52.74      7.64 o 
  -7  -2   7        1.19        1.13      2.51 o 
  -6  -2   7      156.56      147.70      5.50 o 
  -5  -2   7       19.14       19.54      2.32 o 
  -4  -2   7       25.71       23.48      1.67 o 
  -3  -2   7       74.80       87.34      5.68 o 
  -2  -2   7      264.09      268.37     11.46 o 
  -1  -2   7        9.12       12.45      2.35 o 
   0  -2   7      148.89      146.51      3.27 o 
   1  -2   7       10.32        5.29      1.09 o 
   2  -2   7      108.85      124.12      6.03 o 
   3  -2   7       16.31       14.53      2.07 o 
   4  -2   7        9.22        8.58      2.66 o 
   5  -2   7       19.55       14.58      3.91 o 
   6  -2   7      169.89      210.98     15.51 o 
   7  -2   7      111.37      122.38     13.93 o 
 -10  -1   7        0.03       -2.26      5.60 o 
  -9  -1   7        1.72        6.27      4.07 o 
  -8  -1   7        1.30       -3.07      3.07 o 
  -7  -1   7      612.34      686.05     31.75 o 
  -6  -1   7        2.75       -1.48      2.00 o 
  -5  -1   7        1.29        0.80      1.40 o 
  -4  -1   7      585.15      640.46     19.63 o 
  -3  -1   7       44.66       43.76      2.78 o 
  -2  -1   7      661.25      710.95     20.17 o 
  -1  -1   7        0.08        1.23      0.81 o 
   0  -1   7        1.95        2.39      0.94 o 
   1  -1   7      236.60      236.64      5.60 o 
   2  -1   7       25.26       17.90      1.75 o 
   3  -1   7        5.99        4.98      2.77 o 
   4  -1   7        3.98        1.18      2.53 o 
   5  -1   7       15.39        7.30      3.17 o 
   6  -1   7        3.88        2.73      5.65 o 
   7  -1   7        8.76        7.00      9.78 o 
 -10   0   7        8.81        4.31      5.15 o 
  -9   0   7      143.30      157.60     11.36 o 
  -8   0   7        8.87        5.96      3.35 o 
  -7   0   7       47.28       39.69      4.45 o 
  -6   0   7       89.72       88.93      3.72 o 
  -5   0   7      394.48      441.21     12.77 o 
  -4   0   7     1059.78     1187.05     30.48 o 
  -3   0   7       55.85       41.32      1.90 o 
  -2   0   7       21.49       13.28      3.46 o 
  -1   0   7       24.05       24.07      4.59 o 
   0   0   7      295.49      316.10      6.82 o 
   1   0   7      195.58      186.99      5.18 o 
   2   0   7       14.26        8.37      1.81 o 
   3   0   7       35.12       35.91      4.76 o 
   4   0   7       12.68       12.77      5.34 o 
   5   0   7        5.64       -3.11      3.45 o 
   6   0   7       75.42       67.55     15.57 o 
 -11   1   7        1.66       11.49     10.01 o 
 -10   1   7        6.39        0.51      4.54 o 
  -9   1   7        8.79        1.34      3.74 o 
  -8   1   7      135.19      132.73     10.20 o 
  -7   1   7        3.29        1.98      3.15 o 
  -6   1   7       15.29       14.06      2.00 o 
  -5   1   7       27.35       29.82      1.95 o 
  -4   1   7      150.78      156.80      6.80 o 
  -3   1   7       34.30       30.91      1.74 o 
  -2   1   7        2.23        0.96      0.80 o 
  -1   1   7       56.46       53.90      2.73 o 
   0   1   7       16.88       16.44      3.84 o 
   1   1   7        2.59        2.64      1.35 o 
   2   1   7        0.30        0.60      2.53 o 
   3   1   7      165.01      173.46     14.95 o 
   4   1   7       76.80       80.86     12.46 o 
   5   1   7        6.96        6.37      4.34 o 
   6   1   7        0.74       -0.81      8.51 o 
 -11   2   7       22.57       18.23     12.16 o 
 -10   2   7        0.22        0.69      3.86 o 
  -9   2   7      151.87      158.07      5.94 o 
  -8   2   7       37.84       36.09      3.38 o 
  -7   2   7       89.09       93.35      4.84 o 
  -6   2   7       75.60       75.66      3.15 o 
  -5   2   7        7.35        4.21      1.77 o 
  -4   2   7        0.04        1.85      1.50 o 
  -3   2   7      190.54      209.88      5.48 o 
  -2   2   7        4.26        2.90      1.46 o 
  -1   2   7        0.33        0.59      1.05 o 
   0   2   7        1.84        3.67      2.93 o 
   1   2   7      168.83      162.72      4.53 o 
   2   2   7      115.25      115.68      8.61 o 
   3   2   7       40.44       37.16      5.24 o 
   4   2   7       11.18        6.02      4.30 o 
   5   2   7       24.49       32.66      6.72 o 
 -11   3   7        8.82        8.79      4.74 o 
 -10   3   7        0.13       -1.98      3.57 o 
  -9   3   7        9.76       11.21      3.33 o 
  -8   3   7       23.63       24.30      2.62 o 
  -7   3   7       23.27       17.60      1.95 o 
  -6   3   7      167.03      168.31      5.01 o 
  -5   3   7       25.24       22.93      3.32 o 
  -4   3   7      359.09      384.83      8.71 o 
  -3   3   7      165.15      168.53      5.63 o 
  -2   3   7        0.34        0.00      1.33 o 
  -1   3   7        8.43        9.05      1.48 o 
   0   3   7      142.76      148.70      5.32 o 
   1   3   7        2.95        5.38      2.78 o 
   2   3   7       17.58       17.58      3.18 o 
   3   3   7        2.32        0.86      2.94 o 
   4   3   7        5.29        3.70      5.09 o 
   5   3   7       31.67       34.57      8.18 o 
 -11   4   7      150.90      158.24      9.43 o 
 -10   4   7       31.69       38.97     12.13 o 
  -9   4   7        5.36        8.27      3.51 o 
  -8   4   7        2.01        1.50      3.72 o 
  -7   4   7       37.40       43.75      2.62 o 
  -6   4   7      275.73      261.56      7.87 o 
  -5   4   7        4.21        0.21      1.81 o 
  -4   4   7       18.52       14.73      1.53 o 
  -3   4   7        3.24        2.83      1.20 o 
  -2   4   7        2.05        2.49      2.88 o 
  -1   4   7      181.38      168.72      4.97 o 
   0   4   7      207.19      200.74      6.44 o 
   1   4   7      332.03      337.51     10.01 o 
   2   4   7       64.96       63.03     12.26 o 
   3   4   7       17.37       20.14      6.14 o 
   4   4   7        7.34        8.88     11.11 o 
 -11   5   7       25.67       25.58      4.73 o 
 -10   5   7       67.16       75.61      6.29 o 
  -9   5   7       38.71       34.60      3.92 o 
  -8   5   7       37.27       34.19      3.56 o 
  -7   5   7      173.15      182.68      5.92 o 
  -6   5   7      689.45      737.03     30.92 o 
  -5   5   7      165.90      163.72      6.92 o 
  -4   5   7      145.29      153.16     12.44 o 
  -3   5   7        2.13        0.69      1.19 o 
  -2   5   7       14.71       11.80      2.22 o 
  -1   5   7       37.58       30.34      4.80 o 
   0   5   7       21.16       22.65      3.87 o 
   1   5   7       32.81       24.92      4.08 o 
   2   5   7        7.80        6.59      4.44 o 
   3   5   7        1.20        1.14      5.27 o 
 -11   6   7        8.72       16.51      8.24 o 
 -10   6   7       16.76       21.21      5.14 o 
  -9   6   7       44.27       39.00      9.19 o 
  -8   6   7      253.97      277.71      9.90 o 
  -7   6   7      177.00      183.07     10.46 o 
  -6   6   7      169.87      165.59      4.73 o 
  -5   6   7       73.22       73.78      4.07 o 
  -4   6   7        2.92        4.72      1.57 o 
  -3   6   7       33.53       31.03      7.96 o 
  -2   6   7      239.41      233.21     10.44 o 
  -1   6   7       12.11       14.54      3.25 o 
   0   6   7      180.42      177.22      6.67 o 
   1   6   7        3.14        3.89      4.32 o 
   2   6   7        3.06        4.74      7.42 o 
   3   6   7        9.77       13.42     10.65 o 
 -11   7   7        0.10        0.76      7.83 o 
 -10   7   7       30.59       32.87      9.55 o 
  -9   7   7        4.76        6.81      6.06 o 
  -8   7   7       18.01       17.44      5.52 o 
  -7   7   7        0.70        1.29      3.41 o 
  -6   7   7      164.76      178.54     13.11 o 
  -5   7   7        1.44        4.75      3.62 o 
  -4   7   7      310.64      298.92     15.22 o 
  -3   7   7      191.44      208.08      7.27 o 
  -2   7   7        8.31       14.08      3.69 o 
  -1   7   7        0.04        2.62      3.56 o 
   0   7   7        7.84        5.76      3.95 o 
   1   7   7       36.91       41.87      6.59 o 
   2   7   7       12.09        9.77      6.93 o 
 -10   8   7       68.04       81.71      8.94 o 
  -9   8   7        0.97       -1.45      3.93 o 
  -8   8   7       48.15       52.35      6.85 o 
  -7   8   7       26.80       26.30      5.29 o 
  -6   8   7        1.94       -5.55      7.71 o 
  -5   8   7        4.50       10.32      5.75 o 
  -4   8   7       93.45      105.44      7.37 o 
  -3   8   7       63.13       62.81      5.75 o 
  -2   8   7        3.22        3.96      3.75 o 
  -1   8   7        2.32        2.20      3.89 o 
   0   8   7       96.06      121.33      9.96 o 
   1   8   7       13.78       -3.44     13.13 o 
 -10   9   7        0.77       -4.83      4.83 o 
  -9   9   7       15.44       14.14      5.71 o 
  -8   9   7       49.88       43.57      7.42 o 
  -7   9   7       75.19       68.06      6.07 o 
  -6   9   7        2.16        2.83      3.60 o 
  -5   9   7        3.03       -0.31     11.79 o 
  -4   9   7       15.10       19.92      5.41 o 
  -3   9   7       15.32       15.49      5.29 o 
  -2   9   7       53.46       58.45      6.92 o 
  -1   9   7        1.00        0.41      6.28 o 
  -9  10   7       12.43        8.23      5.21 o 
  -8  10   7       95.00       89.76      7.11 o 
  -7  10   7       18.19        8.55      4.67 o 
  -6  10   7        4.26        2.31      6.27 o 
  -5  10   7       27.39       26.98      7.18 o 
  -4  10   7       15.71        6.15      5.41 o 
  -3  10   7        4.19        8.21      6.55 o 
  -2  10   7        2.16       12.13      6.36 o 
  -7  11   7       19.18       13.55      8.28 o 
  -6  11   7        0.23        7.08      8.11 o 
  -5  11   7       14.39       15.70     10.30 o 
   0 -12   8        0.97        3.09     11.67 o 
   1 -12   8        0.79        4.54      5.94 o 
   2 -12   8      267.19      273.44     12.09 o 
   3 -12   8        0.01        9.97      7.39 o 
   4 -12   8        2.02        7.60      5.65 o 
   5 -12   8        3.88       -5.32      8.00 o 
  -2 -11   8       51.97       59.31     18.27 o 
  -1 -11   8       10.83        7.43      5.09 o 
   0 -11   8        1.67        3.06      5.12 o 
   1 -11   8        7.23        2.99      4.61 o 
   2 -11   8      167.59      188.82     18.30 o 
   3 -11   8        0.67        3.93      4.27 o 
   4 -11   8        3.36        8.31      4.63 o 
   5 -11   8        0.13       -3.62      6.69 o 
   6 -11   8        0.86       -1.82      6.96 o 
  -3 -10   8        9.44       -2.54      6.20 o 
  -2 -10   8        0.23        7.67     10.17 o 
  -1 -10   8       19.58       11.66      4.70 o 
   0 -10   8      173.88      189.67     15.85 o 
   1 -10   8        2.43        2.07      3.74 o 
   2 -10   8        7.50        6.41      4.22 o 
   3 -10   8        9.88        7.30      2.76 o 
   4 -10   8       78.35       73.41      5.57 o 
   5 -10   8       10.76       18.24      5.48 o 
   6 -10   8       23.11       30.89      6.40 o 
   7 -10   8       61.83       59.21      8.27 o 
  -5  -9   8       39.29       25.75     14.43 o 
  -4  -9   8        1.73       -4.17      6.57 o 
  -3  -9   8       10.79       11.51      5.11 o 
  -2  -9   8       46.78       48.21      5.53 o 
  -1  -9   8       67.84       64.03      8.55 o 
   0  -9   8       24.03       20.48      7.00 o 
   1  -9   8        0.06       -1.06      2.76 o 
   2  -9   8        0.13        3.92      3.12 o 
   3  -9   8       44.72       37.12      3.60 o 
   4  -9   8       30.95       32.59      5.45 o 
   5  -9   8       13.69        3.88      6.48 o 
   6  -9   8        2.33       -6.26      6.26 o 
   7  -9   8       30.81       28.37     10.34 o 
  -5  -8   8       34.07       35.41      7.00 o 
  -4  -8   8       43.17       45.78      6.50 o 
  -3  -8   8        2.39        1.84      3.60 o 
  -2  -8   8       20.64       29.90      3.93 o 
  -1  -8   8      506.44      555.01     14.07 o 
   0  -8   8        0.14       -0.85      2.48 o 
   1  -8   8       35.65       41.79      3.13 o 
   2  -8   8       17.45       20.39      3.12 o 
   3  -8   8      150.61      151.66      6.75 o 
   4  -8   8        2.46        3.47      3.16 o 
   5  -8   8       43.01       23.60      5.32 o 
   6  -8   8       86.20       86.11      7.36 o 
   7  -8   8        1.31       -0.88      4.27 o 
  -6  -7   8        2.77       -0.16      5.65 o 
  -5  -7   8        0.01       -3.57      3.97 o 
  -4  -7   8       37.27       32.39      3.88 o 
  -3  -7   8      206.25      231.46     11.60 o 
  -2  -7   8       43.81       37.98      3.38 o 
  -1  -7   8      113.20      115.86      3.77 o 
   0  -7   8      172.59      170.39      3.71 o 
   1  -7   8       32.21       26.67      2.53 o 
   2  -7   8      112.98      113.85      3.22 o 
   3  -7   8        7.26        6.35      2.02 o 
   4  -7   8       74.34       83.59     15.78 o 
   5  -7   8       29.39       19.33      4.73 o 
   6  -7   8        6.43        3.63      5.48 o 
   7  -7   8        9.72        4.80     12.80 o 
  -7  -6   8        0.04       -5.20      5.20 o 
  -6  -6   8       48.88       49.42      4.71 o 
  -5  -6   8       46.11       41.01      4.16 o 
  -4  -6   8       14.03       12.14      5.29 o 
  -3  -6   8        0.73        1.56      1.82 o 
  -2  -6   8      467.92      513.19     10.85 o 
  -1  -6   8       96.24      105.65      3.58 o 
   0  -6   8       21.84       21.09      2.49 o 
   1  -6   8      231.76      251.45      9.59 o 
   2  -6   8       50.96       54.90      3.11 o 
   3  -6   8       18.03       20.73      2.87 o 
   4  -6   8      222.81      229.30      9.97 o 
   5  -6   8       18.27       15.06      8.07 o 
   6  -6   8        3.31       -1.40      5.14 o 
   7  -6   8        6.04        4.47      6.43 o 
  -8  -5   8       14.97       28.92      5.40 o 
  -7  -5   8        0.17       -2.98      3.81 o 
  -6  -5   8       10.10        6.86      3.03 o 
  -5  -5   8        4.50        0.40      2.34 o 
  -4  -5   8      138.30      146.01      9.06 o 
  -3  -5   8      112.09      122.02      4.64 o 
  -2  -5   8        6.79        9.29      1.72 o 
  -1  -5   8       28.47       28.00      2.64 o 
   0  -5   8       19.91       17.39      2.18 o 
   1  -5   8        8.34        3.13      2.60 o 
   2  -5   8      382.48      403.95     10.26 o 
   3  -5   8       68.72       66.79      3.11 o 
   4  -5   8       26.43       27.48      3.57 o 
   5  -5   8       16.44       14.21      4.08 o 
   6  -5   8        0.37       -6.31      6.31 o 
   7  -5   8        0.34       -9.58      9.58 o 
  -8  -4   8        8.64        4.65      4.67 o 
  -7  -4   8        0.24        2.03      5.55 o 
  -6  -4   8       37.62       33.71      3.58 o 
  -5  -4   8        1.41        4.95      3.04 o 
  -4  -4   8      162.46      166.49      9.70 o 
  -3  -4   8       81.27       79.04      3.32 o 
  -2  -4   8      138.06      153.50      4.52 o 
  -1  -4   8      123.21      120.45      4.10 o 
   0  -4   8        1.40        1.67      1.28 o 
   1  -4   8       18.58       18.16      2.39 o 
   2  -4   8        6.48        5.36      1.37 o 
   3  -4   8      338.04      373.24     12.58 o 
   4  -4   8        1.70        4.04      2.49 o 
   5  -4   8       35.78       42.64      4.82 o 
   6  -4   8       24.63       29.14      5.15 o 
   7  -4   8       90.84       79.69     12.44 o 
  -9  -3   8       10.19       16.44      5.72 o 
  -8  -3   8        2.36        4.89      4.40 o 
  -7  -3   8       27.17       27.96      3.63 o 
  -6  -3   8      192.41      195.72     13.77 o 
  -5  -3   8        5.57        4.30      2.48 o 
  -4  -3   8      286.98      281.82      7.26 o 
  -3  -3   8       61.27       49.48      2.36 o 
  -2  -3   8      122.87      115.78      3.77 o 
  -1  -3   8        0.71        0.98      1.55 o 
   0  -3   8      278.11      298.52      7.64 o 
   1  -3   8       30.33       24.85      2.15 o 
   2  -3   8        2.15        0.87      1.38 o 
   3  -3   8       64.33       54.80      7.68 o 
   4  -3   8        4.65        1.52      5.44 o 
   5  -3   8        4.75        8.18      3.97 o 
   6  -3   8       22.31       28.75      6.04 o 
   7  -3   8       29.25       29.58      7.38 o 
  -9  -2   8        0.11        0.07      6.50 o 
  -8  -2   8       37.62       27.42      4.09 o 
  -7  -2   8       55.65       55.00      9.36 o 
  -6  -2   8        9.96        9.75      3.28 o 
  -5  -2   8      520.66      545.19     16.73 o 
  -4  -2   8      312.59      337.50     20.41 o 
  -3  -2   8       37.92       30.21      3.67 o 
  -2  -2   8       48.60       41.07      5.15 o 
  -1  -2   8       11.38        7.09      5.89 o 
   0  -2   8       60.05       51.96      1.94 o 
   1  -2   8      327.97      342.99      8.70 o 
   2  -2   8      178.13      175.72      5.83 o 
   3  -2   8       28.26       21.02      3.72 o 
   4  -2   8        0.04       -1.31      3.51 o 
   5  -2   8       22.72       15.72      4.52 o 
   6  -2   8        0.18        6.55      6.20 o 
   7  -2   8       25.28       34.39     15.52 o 
 -10  -1   8        2.39       -1.54      5.33 o 
  -9  -1   8       23.09       25.50      4.84 o 
  -8  -1   8       47.56       44.81      4.17 o 
  -7  -1   8       13.21       13.83      2.88 o 
  -6  -1   8        7.69        5.55      2.09 o 
  -5  -1   8      232.33      229.27      7.24 o 
  -4  -1   8      115.01      116.22      6.05 o 
  -3  -1   8        1.34       -0.09      1.05 o 
  -2  -1   8       44.76       35.44      8.26 o 
  -1  -1   8      247.35      257.95      6.92 o 
   0  -1   8      109.72      103.82      3.58 o 
   1  -1   8        6.67        5.23      2.18 o 
   2  -1   8       35.80       34.10      4.71 o 
   3  -1   8      136.65      139.40     12.52 o 
   4  -1   8       36.63       26.60      6.29 o 
   5  -1   8       89.37       81.20     21.00 o 
   6  -1   8        0.23       -3.21      6.23 o 
 -10   0   8       20.32       28.40      5.75 o 
  -9   0   8        1.47        1.61      3.83 o 
  -8   0   8        6.12        4.88      3.61 o 
  -7   0   8      403.00      441.29     19.48 o 
  -6   0   8        0.37       -1.53      1.53 o 
  -5   0   8      325.87      350.87     19.18 o 
  -4   0   8       54.36       55.40      2.78 o 
  -3   0   8      120.84      116.41      7.91 o 
  -2   0   8      292.40      308.51      8.26 o 
  -1   0   8       36.14       32.74      5.79 o 
   0   0   8      265.35      279.31      6.16 o 
   1   0   8       14.74        8.05      2.92 o 
   2   0   8      111.22      116.74     10.47 o 
   3   0   8      151.93      142.86     16.80 o 
   4   0   8       67.01       75.68     11.98 o 
   5   0   8        2.85       -1.10      5.25 o 
   6   0   8        3.66       -6.81      6.81 o 
 -10   1   8        7.79       -0.41      5.58 o 
  -9   1   8       27.49       25.56      5.96 o 
  -8   1   8        0.93       -0.14      2.66 o 
  -7   1   8       26.28       26.96      3.68 o 
  -6   1   8        1.02        0.72      3.79 o 
  -5   1   8      294.24      312.19     11.70 o 
  -4   1   8      173.80      171.19      5.99 o 
  -3   1   8      196.80      201.33      6.09 o 
  -2   1   8       82.83       85.36      2.99 o 
  -1   1   8      201.86      192.07      5.32 o 
   0   1   8      116.56      109.90      4.82 o 
   1   1   8      126.63      121.19      4.89 o 
   2   1   8       17.09        8.72      6.08 o 
   3   1   8      249.65      292.55     24.30 o 
   4   1   8       47.50       40.16      8.70 o 
   5   1   8       20.86       26.24      6.11 o 
 -11   2   8       42.89       52.44     13.41 o 
 -10   2   8        1.97       -1.03      4.59 o 
  -9   2   8      341.16      359.29     13.94 o 
  -8   2   8        7.00        1.93      3.07 o 
  -7   2   8       55.74       51.74      3.50 o 
  -6   2   8      468.02      488.74     19.10 o 
  -5   2   8      443.28      417.58     13.40 o 
  -4   2   8       59.47       62.36      3.86 o 
  -3   2   8       62.79       61.56      3.10 o 
  -2   2   8      114.79      114.29      6.92 o 
  -1   2   8      121.06      118.53      4.06 o 
   0   2   8        6.60        4.51      1.84 o 
   1   2   8      127.99      126.71      4.90 o 
   2   2   8      222.86      242.97      7.94 o 
   3   2   8        0.56        3.60      3.98 o 
   4   2   8        6.88        3.81      4.30 o 
   5   2   8        4.10        0.06      7.68 o 
 -11   3   8        4.28       -3.76      6.08 o 
 -10   3   8        8.64        2.03      5.26 o 
  -9   3   8       10.09        7.18      5.81 o 
  -8   3   8      131.40      144.08     18.62 o 
  -7   3   8       11.76       10.47      4.02 o 
  -6   3   8       11.12       10.10      2.32 o 
  -5   3   8     1258.85     1359.19     37.18 o 
  -4   3   8      425.21      460.75     12.31 o 
  -3   3   8       56.26       51.42      3.24 o 
  -2   3   8       48.99       48.47      6.91 o 
  -1   3   8        0.05       -0.49      1.73 o 
   0   3   8       15.72       15.26      2.56 o 
   1   3   8       26.34       26.27      3.28 o 
   2   3   8        0.41       -3.36      3.48 o 
   3   3   8        4.42        6.36      5.19 o 
   4   3   8        0.83       -5.12      5.12 o 
 -11   4   8       45.18       39.86      7.19 o 
 -10   4   8       26.83       34.08      6.35 o 
  -9   4   8        1.34        0.02      5.32 o 
  -8   4   8       90.47       82.32      5.63 o 
  -7   4   8      340.45      380.12     13.07 o 
  -6   4   8       62.06       55.41      7.02 o 
  -5   4   8        6.10        8.26      1.85 o 
  -4   4   8      427.21      474.33     13.09 o 
  -3   4   8       87.38       85.10      4.68 o 
  -2   4   8        2.98        2.50      2.62 o 
  -1   4   8      117.55       85.01      4.28 o 
   0   4   8        9.60        9.76      2.49 o 
   1   4   8      179.42      174.96     22.01 o 
   2   4   8        0.01       -2.30      4.23 o 
   3   4   8        7.26        5.23      6.33 o 
 -11   5   8        5.77        2.99      4.27 o 
 -10   5   8       36.16       39.24      5.95 o 
  -9   5   8        4.36       -4.44      5.47 o 
  -8   5   8       61.11       60.29      9.59 o 
  -7   5   8       66.44       63.88      6.16 o 
  -6   5   8      298.87      323.39      9.31 o 
  -5   5   8       62.19       64.29      3.50 o 
  -4   5   8      497.93      529.14     17.16 o 
  -3   5   8        2.90        1.00      1.77 o 
  -2   5   8       27.63       18.29      3.19 o 
  -1   5   8      705.30      795.04     24.33 o 
   0   5   8       81.55       86.24      9.40 o 
   1   5   8       18.78       16.88      4.22 o 
   2   5   8        1.60       -6.02      6.02 o 
   3   5   8       48.72       49.69     10.41 o 
 -11   6   8        0.74        1.25      4.88 o 
 -10   6   8        0.67       -0.27      5.51 o 
  -9   6   8       63.78       57.95      7.39 o 
  -8   6   8        4.23        4.41      4.46 o 
  -7   6   8        9.28        7.56      2.77 o 
  -6   6   8       10.91       10.25      2.56 o 
  -5   6   8        2.30        1.82      1.91 o 
  -4   6   8       17.40       15.25      4.24 o 
  -3   6   8       96.80      103.65      6.01 o 
  -2   6   8       18.75       14.47     10.14 o 
  -1   6   8       15.95       11.55      4.82 o 
   0   6   8       61.04       47.52      5.12 o 
   1   6   8       33.10       30.99      5.88 o 
   2   6   8        3.50       -4.19      7.03 o 
 -10   7   8       62.63       55.07     15.18 o 
  -9   7   8       35.95       24.08      6.98 o 
  -8   7   8       61.50       64.26     12.95 o 
  -7   7   8      116.80      117.56      7.48 o 
  -6   7   8      166.04      166.53      7.24 o 
  -5   7   8       88.29       95.14      7.20 o 
  -4   7   8        0.08        0.44      9.08 o 
  -3   7   8        0.04       -0.05      3.83 o 
  -2   7   8        2.93        6.31      5.03 o 
  -1   7   8       11.22       10.30      5.51 o 
   0   7   8        4.48        3.30      6.82 o 
   1   7   8        1.18       -1.48      6.67 o 
 -10   8   8        0.94        4.05      6.89 o 
  -9   8   8       22.20       17.11      5.76 o 
  -8   8   8        1.57        2.01      4.58 o 
  -7   8   8       11.47        9.20      4.95 o 
  -6   8   8        3.21        5.32      3.68 o 
  -5   8   8       20.91       14.98      5.35 o 
  -4   8   8        2.14       -3.18      4.28 o 
  -3   8   8        9.53       11.60      6.20 o 
  -2   8   8        4.63       13.19      5.33 o 
  -1   8   8        6.02        0.53      8.43 o 
   0   8   8        0.06       -3.52      7.31 o 
  -9   9   8        0.07        4.82     10.40 o 
  -8   9   8      289.24      311.94     13.51 o 
  -7   9   8       12.40       13.85      5.13 o 
  -6   9   8        0.87       -0.87      7.25 o 
  -5   9   8        1.99       -3.92      5.29 o 
  -4   9   8       12.46        9.71      6.25 o 
  -3   9   8       31.06       32.37      6.06 o 
  -2   9   8        3.88       10.42      6.21 o 
  -8  10   8        5.98        7.07      7.17 o 
  -7  10   8        0.92        0.00      5.56 o 
  -6  10   8       39.39       48.59      6.27 o 
  -5  10   8       15.83        9.94      7.50 o 
  -4  10   8       10.83        6.45      6.54 o 
   0 -12   9        0.31       -5.08      5.08 o 
   1 -12   9       18.19       27.89     13.73 o 
   2 -12   9       49.45       35.02      6.32 o 
   3 -12   9        3.82       -4.39      9.16 o 
   4 -12   9        3.98        2.15      5.79 o 
  -2 -11   9        0.59       -5.31      8.23 o 
  -1 -11   9       65.69       52.92     13.17 o 
   0 -11   9       19.77       18.70      7.14 o 
   1 -11   9       57.73       52.74      7.20 o 
   2 -11   9        1.39       -0.44      3.86 o 
   3 -11   9        0.86        0.89      3.76 o 
   4 -11   9       29.01       23.38      5.18 o 
   5 -11   9       48.05       61.31      8.73 o 
  -3 -10   9       15.25       28.25      6.72 o 
  -2 -10   9       23.89       20.84      5.64 o 
  -1 -10   9       38.10       37.14      8.11 o 
   0 -10   9      160.99      156.83     10.84 o 
   1 -10   9       44.85       43.25      5.26 o 
   2 -10   9      198.73      232.40     20.99 o 
   3 -10   9        0.11        0.22      4.15 o 
   4 -10   9       18.26       15.48      4.38 o 
   5 -10   9        0.93        7.82      7.02 o 
   6 -10   9       28.92       30.22      7.42 o 
  -4  -9   9        9.80        8.25      5.49 o 
  -3  -9   9       18.55        9.20      6.52 o 
  -2  -9   9      187.27      187.48      9.55 o 
  -1  -9   9        8.75        6.24      3.30 o 
   0  -9   9        1.08       -3.24      3.24 o 
   1  -9   9      144.99      163.23      6.22 o 
   2  -9   9       62.96       61.36      9.72 o 
   3  -9   9       33.72       37.11      4.91 o 
   4  -9   9       27.86       19.14      7.14 o 
   5  -9   9        0.34        0.95      3.87 o 
   6  -9   9       35.71       27.11     11.40 o 
  -5  -8   9        8.32       12.54      6.33 o 
  -4  -8   9        0.60        0.99      4.30 o 
  -3  -8   9       30.97       26.82      3.87 o 
  -2  -8   9      330.78      341.25     10.53 o 
  -1  -8   9       50.06       51.92      3.60 o 
   0  -8   9       24.04       21.81      3.24 o 
   1  -8   9        1.70        4.26      2.71 o 
   2  -8   9       11.75       13.80      8.36 o 
   3  -8   9        0.25       -0.22      3.58 o 
   4  -8   9       35.35       34.00      6.13 o 
   5  -8   9       11.27        9.96      4.79 o 
   6  -8   9        8.44        3.52      5.63 o 
   7  -8   9        5.50        7.56      8.30 o 
  -6  -7   9       31.52       46.84      9.19 o 
  -5  -7   9        0.80       -4.53      4.53 o 
  -4  -7   9        8.36        9.22      4.04 o 
  -3  -7   9        0.08        2.81      3.78 o 
  -2  -7   9        4.26        7.23      2.44 o 
  -1  -7   9      183.00      180.43      5.48 o 
   0  -7   9      112.03      112.41      4.60 o 
   1  -7   9       39.06       36.01      3.49 o 
   2  -7   9       10.13        5.85      2.57 o 
   3  -7   9      146.94      142.57      6.20 o 
   4  -7   9       13.99       13.20      4.76 o 
   5  -7   9       35.86       28.25      6.23 o 
   6  -7   9       56.83       47.75      6.71 o 
   7  -7   9       56.62       42.51      8.67 o 
  -7  -6   9       34.20       35.90      8.25 o 
  -6  -6   9       24.20       25.43      5.43 o 
  -5  -6   9        2.69        6.01      4.48 o 
  -4  -6   9       11.09       15.87      3.11 o 
  -3  -6   9       20.47       15.29      2.85 o 
  -2  -6   9       94.59       94.70      4.38 o 
  -1  -6   9        2.10       -1.27      2.21 o 
   0  -6   9        0.78        2.43      3.25 o 
   1  -6   9       52.83       49.34      4.03 o 
   2  -6   9       21.40       21.12      5.27 o 
   3  -6   9        3.53        7.73      3.68 o 
   4  -6   9       93.30       79.04     12.23 o 
   5  -6   9        3.38        9.22      6.81 o 
   6  -6   9        8.72        8.75      4.93 o 
   7  -6   9       25.94       29.64      7.87 o 
  -8  -5   9        3.79       -0.24     10.58 o 
  -7  -5   9        5.77        3.36      4.24 o 
  -6  -5   9        8.78        6.32      3.05 o 
  -5  -5   9        3.67        6.43      2.81 o 
  -4  -5   9      127.33      129.08     15.81 o 
  -3  -5   9      111.38      120.21      4.11 o 
  -2  -5   9      802.92      896.17     25.09 o 
  -1  -5   9        0.01       -2.29      2.29 o 
   0  -5   9      112.11      112.21      4.53 o 
   1  -5   9      298.22      297.28     10.71 o 
   2  -5   9       16.99       16.55      3.12 o 
   3  -5   9      167.32      205.62      8.13 o 
   4  -5   9        1.10       -3.81      3.81 o 
   5  -5   9       24.67       19.50      7.34 o 
   6  -5   9        2.90        1.02      5.06 o 
   7  -5   9        1.95      -10.46     14.56 o 
  -8  -4   9        3.37       -2.04      4.52 o 
  -7  -4   9        0.25        1.17      3.54 o 
  -6  -4   9       25.51       28.11      3.13 o 
  -5  -4   9      108.11      123.71      7.56 o 
  -4  -4   9        8.95        9.27      2.19 o 
  -3  -4   9       20.13       14.48      2.58 o 
  -2  -4   9      145.14      161.29      5.77 o 
  -1  -4   9        0.46       -2.64      2.64 o 
   0  -4   9      151.53      157.27      5.68 o 
   1  -4   9      186.16      188.13      6.40 o 
   2  -4   9       12.04        8.58      2.93 o 
   3  -4   9      178.79      179.88      7.49 o 
   4  -4   9        4.23        4.04      7.78 o 
   5  -4   9       13.51       14.94      6.15 o 
   6  -4   9        4.11       17.05      8.09 o 
  -9  -3   9        0.93        2.99      5.98 o 
  -8  -3   9        1.94        0.93      4.49 o 
  -7  -3   9       26.78       19.64      4.00 o 
  -6  -3   9       26.93       29.85      3.16 o 
  -5  -3   9       20.34       22.35      8.98 o 
  -4  -3   9      220.60      214.24     10.95 o 
  -3  -3   9        9.17        6.08      1.18 o 
  -2  -3   9        0.21       -1.29      1.86 o 
  -1  -3   9      135.54      140.14     10.51 o 
   0  -3   9       42.70       40.12      6.88 o 
   1  -3   9      280.26      291.46      9.85 o 
   2  -3   9      298.27      341.16     10.05 o 
   3  -3   9       55.45       47.72      4.49 o 
   4  -3   9        8.63        7.31      4.53 o 
   5  -3   9        0.00       -5.29      5.29 o 
   6  -3   9       25.43       17.03      8.39 o 
  -9  -2   9        4.20        6.55      6.77 o 
  -8  -2   9        0.00       -4.33      4.33 o 
  -7  -2   9       14.92       16.52      3.57 o 
  -6  -2   9        8.81       10.07      2.98 o 
  -5  -2   9        1.88       -0.60      4.94 o 
  -4  -2   9        2.29        1.27      1.31 o 
  -3  -2   9       80.70       76.66      4.59 o 
  -2  -2   9        5.17        6.03      2.86 o 
  -1  -2   9      153.63      149.75      5.29 o 
   0  -2   9      106.39      105.99      4.72 o 
   1  -2   9       68.85       64.86      2.93 o 
   2  -2   9       19.69       19.62      3.09 o 
   3  -2   9      199.67      228.19     16.81 o 
   4  -2   9        0.06        1.67      4.30 o 
   5  -2   9       17.25       14.71      5.45 o 
   6  -2   9       25.89       16.01      9.18 o 
 -10  -1   9       21.43       19.93      6.98 o 
  -9  -1   9        0.49       -6.49      8.38 o 
  -8  -1   9        5.20        8.74      3.80 o 
  -7  -1   9       39.64       34.05      5.17 o 
  -6  -1   9      106.15       95.43      7.94 o 
  -5  -1   9       34.58       39.91      4.05 o 
  -4  -1   9        0.00        0.26      1.29 o 
  -3  -1   9       15.36       13.31      3.17 o 
  -2  -1   9        0.00        0.75      1.20 o 
  -1  -1   9      106.61       98.00      3.43 o 
   0  -1   9        1.44        0.13      2.11 o 
   1  -1   9        4.07        4.39      4.95 o 
   2  -1   9       20.39       10.93      5.58 o 
   3  -1   9        0.19        0.36      2.94 o 
   4  -1   9       30.72       27.89      5.09 o 
   5  -1   9       29.40       33.24      6.97 o 
 -10   0   9       13.21        0.89      6.42 o 
  -9   0   9       43.65       40.07      8.07 o 
  -8   0   9      116.03      115.47      9.06 o 
  -7   0   9      125.15      128.10      9.73 o 
  -6   0   9       34.50       28.29      4.79 o 
  -5   0   9       27.34       27.34      4.48 o 
  -4   0   9       52.86       51.54      5.62 o 
  -3   0   9       38.68       25.91      6.88 o 
  -2   0   9       92.25       98.28      7.64 o 
  -1   0   9      186.93      184.30      5.98 o 
   0   0   9        5.01        2.64      1.58 o 
   1   0   9      190.28      178.80      6.75 o 
   2   0   9        9.91       13.30      3.04 o 
   3   0   9      157.47      166.00     10.92 o 
   4   0   9       64.33       72.19      7.04 o 
   5   0   9       12.98        8.67      6.77 o 
 -10   1   9        1.01       -4.18      5.20 o 
  -9   1   9        2.13        1.40      4.22 o 
  -8   1   9       34.05       26.58      7.13 o 
  -7   1   9      136.54      132.18      6.52 o 
  -6   1   9      710.24      751.47     30.24 o 
  -5   1   9       33.19       28.85      6.03 o 
  -4   1   9       20.59       14.85      2.18 o 
  -3   1   9      308.06      311.23     16.36 o 
  -2   1   9      243.39      259.87      7.27 o 
  -1   1   9      233.34      237.14      9.57 o 
   0   1   9       22.82       23.43      4.59 o 
   1   1   9       55.56       36.15      5.81 o 
   2   1   9        7.84        8.03      7.94 o 
   3   1   9       27.48       25.63      4.83 o 
   4   1   9       19.62       15.32      6.25 o 
   5   1   9        0.07       -2.24      9.74 o 
 -10   2   9        5.48       11.97      5.25 o 
  -9   2   9       39.10       43.01     14.74 o 
  -8   2   9        6.28        6.56      3.58 o 
  -7   2   9       27.27       32.84      5.64 o 
  -6   2   9        0.22        0.55      3.00 o 
  -5   2   9      586.79      604.74     19.39 o 
  -4   2   9        1.80        2.71      2.38 o 
  -3   2   9      346.13      349.46     22.79 o 
  -2   2   9      152.10      158.48     12.71 o 
  -1   2   9      339.95      358.30     10.38 o 
   0   2   9       35.35       30.71      4.29 o 
   1   2   9      151.02      149.56      5.73 o 
   2   2   9       62.61       55.55      5.86 o 
   3   2   9       60.20       62.96      6.00 o 
   4   2   9       27.24       26.86      8.53 o 
 -11   3   9       21.77       10.37      6.75 o 
 -10   3   9        7.75        2.92      5.85 o 
  -9   3   9       94.45       87.28      9.50 o 
  -8   3   9       91.86      102.83     12.33 o 
  -7   3   9      169.62      195.40      7.36 o 
  -6   3   9      124.53      117.67      5.47 o 
  -5   3   9       14.62       12.30      2.67 o 
  -4   3   9       23.68       17.11      2.46 o 
  -3   3   9      229.06      245.04      9.09 o 
  -2   3   9       69.60       61.41      6.03 o 
  -1   3   9       47.10       52.55      3.56 o 
   0   3   9      526.94      579.49     17.05 o 
   1   3   9        4.41        0.53      3.33 o 
   2   3   9       32.83       27.45      4.86 o 
   3   3   9        0.46       -4.76      6.42 o 
 -11   4   9        9.10        7.73      6.65 o 
 -10   4   9       58.67       53.53      9.34 o 
  -9   4   9       10.21        8.50      4.21 o 
  -8   4   9       34.19       26.93      3.94 o 
  -7   4   9      331.12      344.75     14.78 o 
  -6   4   9        1.11        0.63      2.68 o 
  -5   4   9       71.25       67.35      4.87 o 
  -4   4   9       13.59        7.22      2.14 o 
  -3   4   9       84.65       73.50      4.66 o 
  -2   4   9        0.03        2.84      2.20 o 
  -1   4   9      449.33      499.16     14.56 o 
   0   4   9       50.51       57.38      9.34 o 
   1   4   9       23.93       14.69      4.44 o 
   2   4   9        3.27        8.61      6.30 o 
   3   4   9        2.24       -2.65      7.95 o 
 -10   5   9        6.05       11.51      6.42 o 
  -9   5   9        0.16       -1.33      4.52 o 
  -8   5   9       11.40        9.79      3.31 o 
  -7   5   9       13.70        1.11      3.28 o 
  -6   5   9      157.81      159.43      5.87 o 
  -5   5   9      137.65      136.44      6.91 o 
  -4   5   9        1.25        2.99      2.98 o 
  -3   5   9       38.49       30.50      3.66 o 
  -2   5   9        0.08        1.36      4.30 o 
  -1   5   9       26.89       32.54      6.07 o 
   0   5   9        0.44        0.61      5.91 o 
   1   5   9        0.07        3.99     13.19 o 
   2   5   9       15.35       24.08     15.23 o 
 -10   6   9       16.04       16.33     10.38 o 
  -9   6   9      271.46      299.15     14.95 o 
  -8   6   9       35.27       28.46      6.38 o 
  -7   6   9        0.22       -5.29      5.29 o 
  -6   6   9        3.15        8.15      4.38 o 
  -5   6   9        7.94        8.33      6.06 o 
  -4   6   9       77.69       91.32      8.25 o 
  -3   6   9       10.25       11.83      6.60 o 
  -2   6   9       10.00        7.72      5.17 o 
  -1   6   9        0.60        6.66      6.25 o 
   0   6   9       56.49       53.51      7.99 o 
   1   6   9        4.07       11.93      9.16 o 
 -10   7   9        6.78        2.20      7.90 o 
  -9   7   9       89.85       86.56      7.85 o 
  -8   7   9       12.68       12.56      5.31 o 
  -7   7   9        3.99       -1.28      9.69 o 
  -6   7   9        2.20       -4.09      4.09 o 
  -5   7   9        2.73       -4.01      5.58 o 
  -4   7   9       25.76       27.34      5.32 o 
  -3   7   9        0.01       -1.52     11.91 o 
  -2   7   9       23.68       15.19      6.64 o 
  -1   7   9        1.14        3.44      5.83 o 
   0   7   9        3.34        5.75      9.62 o 
  -9   8   9       15.16       18.60      6.48 o 
  -8   8   9       78.49       86.22     22.15 o 
  -7   8   9        0.03        4.70      7.09 o 
  -6   8   9       73.61       86.02      5.95 o 
  -5   8   9       14.04       11.18      5.14 o 
  -4   8   9        0.03       -5.82      5.82 o 
  -3   8   9        6.40        2.16      8.88 o 
  -2   8   9        0.05       -8.99      8.99 o 
  -8   9   9        9.54       -0.97      5.80 o 
  -7   9   9       38.69       42.80      6.44 o 
  -6   9   9        8.29       14.73      6.59 o 
  -5   9   9       29.03       22.44      9.89 o 
  -4   9   9       52.56       68.07      8.09 o 
  -3   9   9       28.96       43.56     12.50 o 
  -1 -11  10        0.31        1.92      6.32 o 
   0 -11  10        0.54        7.25      6.37 o 
   1 -11  10       15.86       14.12      4.75 o 
   2 -11  10        0.88       -0.52      6.01 o 
   3 -11  10       87.25       94.60     18.54 o 
   4 -11  10       16.87       16.95      5.84 o 
  -3 -10  10      105.89      115.53     21.12 o 
  -2 -10  10        2.19       -2.86      4.11 o 
  -1 -10  10        0.23        4.90      4.65 o 
   0 -10  10       33.24       22.23      4.45 o 
   1 -10  10        2.52       -1.97      3.87 o 
   2 -10  10       21.86       15.26      4.95 o 
   3 -10  10       66.70       66.05      5.39 o 
   4 -10  10        0.22       -5.85      6.10 o 
   5 -10  10       12.91       18.53      8.45 o 
  -4  -9  10       34.93       38.18      7.07 o 
  -3  -9  10       13.70       12.64      4.91 o 
  -2  -9  10        5.94        0.71      4.81 o 
  -1  -9  10        2.21        0.52      3.58 o 
   0  -9  10       52.05       51.49      6.91 o 
   1  -9  10       14.70       16.90      3.54 o 
   2  -9  10       11.23       12.61      4.55 o 
   3  -9  10        6.61        8.66      4.45 o 
   4  -9  10       17.19       26.90     10.78 o 
   5  -9  10       97.82       99.78      9.73 o 
  -5  -8  10        1.83        0.47      5.63 o 
  -4  -8  10        4.34        3.94      4.84 o 
  -3  -8  10      101.09      104.98      6.14 o 
  -2  -8  10       16.65       14.61      3.18 o 
  -1  -8  10      289.36      302.52     19.97 o 
   0  -8  10        3.33        4.63      2.54 o 
   1  -8  10      151.89      153.79      9.57 o 
   2  -8  10       26.72       30.29      4.37 o 
   3  -8  10       87.74       98.91      6.21 o 
   4  -8  10       80.42       76.28      7.25 o 
   5  -8  10       16.87       18.47      5.56 o 
   6  -8  10       27.93       30.61      6.99 o 
  -6  -7  10        6.11       12.96      6.25 o 
  -5  -7  10        0.04        0.00      3.85 o 
  -4  -7  10      108.02      119.10      6.10 o 
  -3  -7  10       94.40       99.58      4.89 o 
  -2  -7  10       10.01        6.81      2.40 o 
  -1  -7  10       86.54       77.47      3.86 o 
   0  -7  10      255.54      269.84      9.84 o 
   1  -7  10       39.47       33.87      3.74 o 
   2  -7  10        8.60       13.01      3.93 o 
   3  -7  10       16.83       15.41      4.99 o 
   4  -7  10        0.02       -0.92      5.82 o 
   5  -7  10       13.38        5.21      5.36 o 
   6  -7  10        0.34        6.65      5.90 o 
  -7  -6  10        3.45        3.60      5.84 o 
  -6  -6  10        0.79       -1.06      5.12 o 
  -5  -6  10      111.75      121.71      6.04 o 
  -4  -6  10       23.69       21.88      3.00 o 
  -3  -6  10       17.42       15.82      3.05 o 
  -2  -6  10       98.89       96.42      4.70 o 
  -1  -6  10        0.31        5.03      2.57 o 
   0  -6  10       42.19       44.81      3.64 o 
   1  -6  10        0.50       -3.05      3.05 o 
   2  -6  10       15.39        8.88      8.34 o 
   3  -6  10       55.35       51.60      9.12 o 
   4  -6  10       14.18       17.77     13.37 o 
   5  -6  10       11.38        3.77      6.00 o 
   6  -6  10        0.47        6.46      8.85 o 
  -7  -5  10        0.87       -0.15      6.16 o 
  -6  -5  10      196.36      207.63     11.04 o 
  -5  -5  10       32.81       34.38      5.63 o 
  -4  -5  10        0.83       -0.70      2.85 o 
  -3  -5  10       15.85       10.72      2.75 o 
  -2  -5  10      310.03      331.82      9.99 o 
  -1  -5  10       14.22       12.98      2.60 o 
   0  -5  10        1.00        4.08      2.44 o 
   1  -5  10       86.11       86.19      4.90 o 
   2  -5  10      974.49     1087.88     31.03 o 
   3  -5  10       28.27       24.75      6.92 o 
   4  -5  10        0.12        7.00      7.43 o 
   5  -5  10       14.40       10.65      7.13 o 
   6  -5  10       40.30       26.60      9.39 o 
  -8  -4  10       31.56       40.37     10.04 o 
  -7  -4  10       38.89       42.25     15.55 o 
  -6  -4  10      120.69      124.80      7.21 o 
  -5  -4  10       38.22       34.02      6.21 o 
  -4  -4  10       82.53       77.64      4.63 o 
  -3  -4  10       42.85       40.76      3.68 o 
  -2  -4  10      123.42      125.28      7.85 o 
  -1  -4  10        5.01        6.34      4.27 o 
   0  -4  10      513.29      582.75     17.83 o 
   1  -4  10      138.78      145.73      6.24 o 
   2  -4  10       19.41       11.33      3.20 o 
   3  -4  10       71.75       77.45      7.75 o 
   4  -4  10       11.12       19.97      5.77 o 
   5  -4  10        4.92       -6.98      7.96 o 
   6  -4  10       24.49       31.80     10.39 o 
  -8  -3  10        1.34        8.80      4.90 o 
  -7  -3  10        1.31        3.31      4.73 o 
  -6  -3  10       16.32        8.66      3.22 o 
  -5  -3  10        2.49        2.90      2.66 o 
  -4  -3  10       67.99       52.49      7.00 o 
  -3  -3  10       79.81       86.40      4.89 o 
  -2  -3  10       28.64       27.12      3.29 o 
  -1  -3  10       52.34       47.25      3.93 o 
   0  -3  10      574.86      613.77     16.73 o 
   1  -3  10       25.57       22.66      4.76 o 
   2  -3  10       31.81       27.92      7.05 o 
   3  -3  10        3.68        6.72      7.00 o 
   4  -3  10       29.48       46.10      8.17 o 
   5  -3  10        0.12        1.89     10.56 o 
  -9  -2  10        3.53        7.89      5.98 o 
  -8  -2  10        1.05       -2.23      5.19 o 
  -7  -2  10       27.98       17.98      3.98 o 
  -6  -2  10      133.69      128.42      6.14 o 
  -5  -2  10       67.91       55.47      4.11 o 
  -4  -2  10      384.72      415.27     13.46 o 
  -3  -2  10       55.60       49.49      7.68 o 
  -2  -2  10      212.53      238.25      8.99 o 
  -1  -2  10       12.19       12.92      3.09 o 
   0  -2  10      306.64      343.28     11.17 o 
   1  -2  10      130.37      141.06      7.58 o 
   2  -2  10       21.29       23.15      4.15 o 
   3  -2  10       25.44       11.65      5.35 o 
   4  -2  10       14.92        0.36      4.98 o 
   5  -2  10      106.34      105.25      9.86 o 
  -9  -1  10       31.51       30.16     18.11 o 
  -8  -1  10        0.26       -0.58      8.77 o 
  -7  -1  10       38.87       36.79      4.50 o 
  -6  -1  10      119.94      108.66     14.75 o 
  -5  -1  10      498.49      528.93     29.86 o 
  -4  -1  10        4.78        8.87      2.25 o 
  -3  -1  10      105.55       93.53      4.56 o 
  -2  -1  10      399.91      397.39     18.94 o 
  -1  -1  10       10.15       10.91      3.05 o 
   0  -1  10      332.60      371.59     12.08 o 
   1  -1  10       26.73       24.28      4.66 o 
   2  -1  10      277.44      307.85     11.89 o 
   3  -1  10       15.61       13.19      3.96 o 
   4  -1  10       57.56       48.30      6.82 o 
   5  -1  10      122.42      160.46     13.94 o 
 -10   0  10       51.71       34.46      8.19 o 
  -9   0  10       13.80       11.38      8.58 o 
  -8   0  10       79.51       63.78      8.05 o 
  -7   0  10        5.10        4.30      3.00 o 
  -6   0  10      551.88      617.49     27.89 o 
  -5   0  10       26.77       17.33      4.31 o 
  -4   0  10       69.42       65.72      6.07 o 
  -3   0  10      151.36      158.62     15.80 o 
  -2   0  10       58.24       51.60      6.98 o 
  -1   0  10        3.57        0.43      2.09 o 
   0   0  10      289.19      311.10      8.95 o 
   1   0  10      127.31      123.28      5.92 o 
   2   0  10      244.10      255.50      9.67 o 
   3   0  10       13.07        9.61      4.31 o 
   4   0  10       92.62       72.49     10.24 o 
 -10   1  10        0.57        1.06      6.06 o 
  -9   1  10        1.97        3.89      5.29 o 
  -8   1  10        4.47       -1.13      3.31 o 
  -7   1  10       12.36       11.08     14.12 o 
  -6   1  10       89.92       75.26      7.34 o 
  -5   1  10       16.00       11.91      2.74 o 
  -4   1  10      275.46      288.12      9.55 o 
  -3   1  10       55.58       51.26      6.10 o 
  -2   1  10      137.70      141.09      8.83 o 
  -1   1  10      134.84      129.19      5.78 o 
   0   1  10       12.27        7.58      2.94 o 
   1   1  10      166.74      184.65      7.71 o 
   2   1  10        0.76        4.65      3.86 o 
   3   1  10        3.52        5.82      5.99 o 
   4   1  10        9.00        4.00      8.50 o 
 -10   2  10       43.54       36.65     13.27 o 
  -9   2  10       23.44       11.28      4.91 o 
  -8   2  10       12.32        3.37      3.48 o 
  -7   2  10        2.36       -4.21      4.21 o 
  -6   2  10      194.48      207.45     10.30 o 
  -5   2  10       18.02       12.75      8.55 o 
  -4   2  10        2.20       -2.27      3.52 o 
  -3   2  10       68.65       61.74      3.58 o 
  -2   2  10      115.81      110.39      8.79 o 
  -1   2  10      125.45      106.78     11.78 o 
   0   2  10      146.14      134.64      8.05 o 
   1   2  10       24.43       19.42      7.10 o 
   2   2  10        7.27        1.65      5.39 o 
   3   2  10       10.23        4.90      6.12 o 
 -10   3  10        4.32        5.02      5.59 o 
  -9   3  10       11.06       15.55      4.80 o 
  -8   3  10        8.42        3.14      5.33 o 
  -7   3  10      109.78      106.14      7.63 o 
  -6   3  10       30.13       29.86      3.61 o 
  -5   3  10      210.08      242.97      8.84 o 
  -4   3  10      101.13      110.55      5.19 o 
  -3   3  10      151.82      147.03      6.75 o 
  -2   3  10        0.69        2.70      2.92 o 
  -1   3  10       68.63       88.14      6.12 o 
   0   3  10        3.32        1.62      4.51 o 
   1   3  10       16.72       14.78      4.33 o 
   2   3  10        0.00       -2.38      5.48 o 
 -10   4  10        2.78        2.97      5.49 o 
  -9   4  10       35.07       37.94      7.23 o 
  -8   4  10       18.72       17.99      4.34 o 
  -7   4  10       20.61       20.64      3.54 o 
  -6   4  10        9.24        6.63      3.15 o 
  -5   4  10        2.18        2.56      3.49 o 
  -4   4  10        2.86        4.22      2.73 o 
  -3   4  10        1.23       -4.53      5.63 o 
  -2   4  10        0.80        1.82      6.14 o 
  -1   4  10       14.79       14.35      4.87 o 
   0   4  10       18.77       12.18      4.89 o 
   1   4  10        7.25       11.28      6.17 o 
   2   4  10        1.34       14.93     13.24 o 
 -10   5  10       18.53       12.13     10.05 o 
  -9   5  10        2.69        0.36      3.94 o 
  -8   5  10       20.43        6.09     12.92 o 
  -7   5  10        7.38        3.83      3.11 o 
  -6   5  10       89.44       88.74      4.71 o 
  -5   5  10       35.23       31.19      4.18 o 
  -4   5  10        3.91       -4.78      5.67 o 
  -3   5  10       23.57       22.73      6.61 o 
  -2   5  10        0.01       -0.56      5.01 o 
  -1   5  10      141.61      133.32     10.48 o 
   0   5  10       54.05       54.93     14.19 o 
   1   5  10       10.55        9.51      7.89 o 
 -10   6  10       24.87       45.28      8.66 o 
  -9   6  10       15.51       12.44      4.92 o 
  -8   6  10       24.63       26.78      8.93 o 
  -7   6  10        0.22        0.51      4.90 o 
  -6   6  10       48.07       45.97     12.30 o 
  -5   6  10       12.86       10.59      3.96 o 
  -4   6  10       29.23       31.79      6.11 o 
  -3   6  10       37.56       33.89      8.95 o 
  -2   6  10       87.91      114.64      9.57 o 
  -1   6  10        2.30        2.61      5.83 o 
   0   6  10        1.01        9.26      7.63 o 
  -9   7  10       78.46       59.07      7.35 o 
  -8   7  10        8.43        3.06     10.74 o 
  -7   7  10       20.96       21.59      7.76 o 
  -6   7  10       11.44       11.54      6.22 o 
  -5   7  10       29.55       37.62      7.92 o 
  -4   7  10       91.38      101.37      9.81 o 
  -3   7  10        5.15       10.51      8.23 o 
  -2   7  10        6.10       11.51      7.52 o 
  -8   8  10        0.12       -4.76      6.76 o 
  -7   8  10        8.49        8.74      7.66 o 
  -6   8  10       10.17        9.28      5.67 o 
  -5   8  10       21.01       24.98      8.45 o 
  -4   8  10        0.15       11.52     10.09 o 
  -3   8  10        1.26       -1.41      7.03 o 
   0 -11  11       28.05       17.80      7.92 o 
   1 -11  11        0.20        8.84      5.94 o 
   2 -11  11        6.58        2.42      4.78 o 
  -2 -10  11        0.00       -1.02      6.82 o 
  -1 -10  11        3.11       -7.73      8.19 o 
   0 -10  11        8.58       18.42      7.40 o 
   1 -10  11       87.08       84.97     10.20 o 
   2 -10  11       38.76       28.58      6.38 o 
   3 -10  11      101.63      110.95     15.86 o 
   4 -10  11        0.20       -5.26      5.26 o 
  -3  -9  11      118.04       95.89      9.70 o 
  -2  -9  11        4.75        4.76      4.27 o 
  -1  -9  11        0.02        2.57      3.54 o 
   0  -9  11        0.37       -1.30      3.27 o 
   1  -9  11       61.87       62.58      5.87 o 
   2  -9  11      136.20      140.72     12.58 o 
   3  -9  11       43.80       57.90     18.56 o 
   4  -9  11       14.31       15.13      5.64 o 
  -5  -8  11        0.07        3.23     11.84 o 
  -4  -8  11      110.50       86.62      6.17 o 
  -3  -8  11       40.21       44.29      9.15 o 
  -2  -8  11       11.05       12.71      3.63 o 
  -1  -8  11       30.59       22.64      3.85 o 
   0  -8  11       28.71       31.00      3.55 o 
   1  -8  11      105.08      113.53     15.28 o 
   2  -8  11       75.10       78.91      5.75 o 
   3  -8  11        9.65        8.45      4.38 o 
   4  -8  11        0.43        5.35      5.75 o 
   5  -8  11       30.11       38.13     15.26 o 
  -5  -7  11        7.77        9.97     10.62 o 
  -4  -7  11       94.82       97.43      6.31 o 
  -3  -7  11        2.77        5.31      3.00 o 
  -2  -7  11        0.14        1.13      2.78 o 
  -1  -7  11      225.05      250.50      8.99 o 
   0  -7  11        0.46        0.00      2.79 o 
   1  -7  11       14.08       10.10      4.51 o 
   2  -7  11        1.40       -1.95      5.39 o 
   3  -7  11        3.17        4.94      5.39 o 
   4  -7  11       70.80       78.59      9.89 o 
   5  -7  11       13.11        7.54      6.72 o 
  -6  -6  11       31.47       34.72      6.24 o 
  -5  -6  11        6.45       12.65      5.84 o 
  -4  -6  11       38.05       33.98      4.42 o 
  -3  -6  11       32.04       22.38      3.48 o 
  -2  -6  11        0.91        0.85      3.18 o 
  -1  -6  11       15.82       14.91      6.66 o 
   0  -6  11       44.47       37.47      4.33 o 
   1  -6  11       54.81       41.41      4.16 o 
   2  -6  11        7.25        0.47      5.04 o 
   3  -6  11        3.88       -1.14      4.54 o 
   4  -6  11       66.96       78.10      9.95 o 
   5  -6  11       19.93       11.69      8.29 o 
  -7  -5  11        0.02       -2.02      8.97 o 
  -6  -5  11        1.00        4.54      6.06 o 
  -5  -5  11      126.95      145.47      7.28 o 
  -4  -5  11        1.27        1.15      3.07 o 
  -3  -5  11       75.49       79.33      4.96 o 
  -2  -5  11       12.04        8.84      3.65 o 
  -1  -5  11        6.13        7.06      3.69 o 
   0  -5  11        0.30        1.11      2.62 o 
   1  -5  11        1.35        5.53      3.24 o 
   2  -5  11       80.84       91.50      6.99 o 
   3  -5  11       17.67       25.86      7.33 o 
   4  -5  11       30.59       43.90     13.19 o 
   5  -5  11        8.97        7.80      8.04 o 
  -8  -4  11       11.43        7.68     10.75 o 
  -7  -4  11        8.31       16.48     14.61 o 
  -6  -4  11       10.77        7.15     10.74 o 
  -5  -4  11       18.83       25.55      4.27 o 
  -4  -4  11       46.84       48.39      4.75 o 
  -3  -4  11        7.80        4.96      2.96 o 
  -2  -4  11      121.30      118.78      5.95 o 
  -1  -4  11      179.52      188.72      8.02 o 
   0  -4  11      153.64      164.19      7.67 o 
   1  -4  11      148.00      145.20      6.55 o 
   2  -4  11      100.60       99.85      8.60 o 
   3  -4  11       27.05       29.07      6.24 o 
   4  -4  11        1.80       -0.88      5.94 o 
   5  -4  11        0.93      -13.99     13.99 o 
  -8  -3  11        4.55       -5.84      5.84 o 
  -7  -3  11      102.37      114.51     12.23 o 
  -6  -3  11        8.57        5.87      7.14 o 
  -5  -3  11      143.26      141.67      8.23 o 
  -4  -3  11       41.64       44.32      4.20 o 
  -3  -3  11       45.49       38.90      8.36 o 
  -2  -3  11       58.24       46.19      4.16 o 
  -1  -3  11       40.45       28.84      4.57 o 
   0  -3  11       15.63       19.39      8.86 o 
   1  -3  11       21.50       32.03      6.70 o 
   2  -3  11       86.14       77.67      8.28 o 
   3  -3  11      104.54      114.18     20.62 o 
   4  -3  11       66.36       67.90      9.51 o 
  -9  -2  11        2.02       -3.93     11.43 o 
  -8  -2  11        8.81       17.80      8.52 o 
  -7  -2  11        0.11       -7.75      7.75 o 
  -6  -2  11        1.34       -0.66      9.24 o 
  -5  -2  11        5.32        8.40      3.92 o 
  -4  -2  11      159.87      169.90      8.13 o 
  -3  -2  11       11.38       13.95      4.62 o 
  -2  -2  11      110.36      116.52      5.35 o 
  -1  -2  11        8.40        2.13      3.42 o 
   0  -2  11      259.13      285.16     11.45 o 
   1  -2  11       88.76      109.81      7.71 o 
   2  -2  11      314.73      328.80     13.40 o 
   3  -2  11       27.80       31.42      7.27 o 
   4  -2  11        0.46       -0.32      5.79 o 
  -9  -1  11        7.66        8.14     10.31 o 
  -8  -1  11        0.17        3.08      8.29 o 
  -7  -1  11        4.44        9.68      3.97 o 
  -6  -1  11        9.64        8.49      3.32 o 
  -5  -1  11      105.43       98.24      6.68 o 
  -4  -1  11      179.25      178.60      8.47 o 
  -3  -1  11        7.51        9.63      3.46 o 
  -2  -1  11      352.40      355.31     16.21 o 
  -1  -1  11       35.41       31.67      4.18 o 
   0  -1  11        0.07        0.58      3.24 o 
   1  -1  11        5.13        4.04      2.95 o 
   2  -1  11       47.67       48.23      4.53 o 
   3  -1  11       16.13       13.44      5.81 o 
   4  -1  11       14.30        5.52      7.79 o 
  -9   0  11       20.72       17.44      5.34 o 
  -8   0  11        1.62       10.65      8.39 o 
  -7   0  11      128.54      112.01     21.95 o 
  -6   0  11        0.11       -0.88      2.74 o 
  -5   0  11       34.35       28.39      9.70 o 
  -4   0  11      207.97      219.52     17.91 o 
  -3   0  11       50.02       32.55      4.11 o 
  -2   0  11      180.56      183.64      8.76 o 
  -1   0  11      181.63      190.04      8.20 o 
   0   0  11      211.58      201.93      6.37 o 
   1   0  11       37.54       34.80      5.03 o 
   2   0  11        1.58       -0.21      4.55 o 
   3   0  11       17.28        8.47      6.44 o 
  -9   1  11        0.38        2.40      9.16 o 
  -8   1  11       20.56       13.64      4.86 o 
  -7   1  11       98.07       82.04      6.27 o 
  -6   1  11       34.79       28.66      6.38 o 
  -5   1  11        1.73        0.73      2.98 o 
  -4   1  11       17.57       18.72      2.93 o 
  -3   1  11      263.47      269.66     14.84 o 
  -2   1  11       27.60       22.83      5.91 o 
  -1   1  11       15.18       16.10      3.05 o 
   0   1  11        0.33       -2.48      3.91 o 
   1   1  11       30.81       27.10     10.67 o 
   2   1  11       25.77       18.65      5.73 o 
   3   1  11        1.31        2.92      8.52 o 
 -10   2  11       10.46       13.06     12.56 o 
  -9   2  11        3.17       -3.11      6.44 o 
  -8   2  11       65.57       67.17      9.59 o 
  -7   2  11       70.75       67.31     11.44 o 
  -6   2  11       30.36       23.62      5.04 o 
  -5   2  11        0.80       -3.09      3.09 o 
  -4   2  11        0.44       -3.13      3.13 o 
  -3   2  11        5.35        8.83      3.23 o 
  -2   2  11        1.63        0.72      7.13 o 
  -1   2  11        2.42        7.13      3.91 o 
   0   2  11        5.97        3.31      4.71 o 
   1   2  11        4.15        8.22      6.49 o 
   2   2  11        0.11       -6.95      6.95 o 
 -10   3  11        4.30        7.68      6.05 o 
  -9   3  11       22.55       27.43      5.59 o 
  -8   3  11       15.35        6.97     11.09 o 
  -7   3  11       13.03       18.17      4.04 o 
  -6   3  11        3.46        6.64      8.95 o 
  -5   3  11        3.32       -0.91      2.75 o 
  -4   3  11        4.17        4.16      3.44 o 
  -3   3  11        5.40        8.45      4.05 o 
  -2   3  11       56.90       42.92      4.64 o 
  -1   3  11       10.62       10.97      4.66 o 
   0   3  11       15.84       13.14      4.85 o 
   1   3  11        1.32       16.20      8.06 o 
 -10   4  11       17.43       -6.76      6.76 o 
  -9   4  11        0.66        3.01      9.07 o 
  -8   4  11       65.09       67.53      6.28 o 
  -7   4  11      135.52      138.30      8.86 o 
  -6   4  11        1.83        2.88      3.31 o 
  -5   4  11       59.42       66.89     15.71 o 
  -4   4  11       25.07       20.11      3.75 o 
  -3   4  11        2.26        5.30     10.42 o 
  -2   4  11      320.85      388.76     18.71 o 
  -1   4  11       52.01       38.72      6.24 o 
   0   4  11       22.49       11.73      5.94 o 
   1   4  11       31.54        8.67     11.42 o 
  -9   5  11        7.04        8.94      5.77 o 
  -8   5  11        0.00        4.72      5.97 o 
  -7   5  11       36.97       25.57     11.56 o 
  -6   5  11        4.67       -1.54      4.20 o 
  -5   5  11        7.80       -1.28      5.38 o 
  -4   5  11       12.65       24.28     10.75 o 
  -3   5  11      128.86      139.81     23.98 o 
  -2   5  11      119.56      149.97     16.58 o 
  -1   5  11       47.67       58.81      7.18 o 
   0   5  11       10.34        7.76      7.40 o 
  -9   6  11        0.02        5.75      8.14 o 
  -8   6  11       21.73       14.52      7.31 o 
  -7   6  11        9.27        8.78      5.38 o 
  -6   6  11        4.07        8.62      5.82 o 
  -5   6  11        0.90       -2.14      5.15 o 
  -4   6  11       19.24       17.41     10.21 o 
  -3   6  11       52.20       46.42      8.36 o 
  -2   6  11        7.70       23.39     10.16 o 
  -8   7  11       10.20       11.30      8.01 o 
  -7   7  11        1.95        2.69      6.67 o 
  -6   7  11        6.60        6.78      5.70 o 
  -5   7  11       31.22       35.12      9.54 o 
  -4   7  11        3.91        9.45      8.23 o 
  -3   7  11        0.15       -1.82      8.66 o 
   0 -10  12       18.89       12.17      7.59 o 
   1 -10  12       40.82       36.66      6.29 o 
   2 -10  12       32.24       36.43      7.86 o 
  -2  -9  12       26.51       33.90      6.31 o 
  -1  -9  12        0.76        0.61      5.38 o 
   0  -9  12       17.61       14.10      5.25 o 
   1  -9  12        6.29        7.82      6.53 o 
   2  -9  12        0.00        3.46      5.85 o 
   3  -9  12       33.67       47.73     10.50 o 
  -4  -8  12       23.42       26.44      5.70 o 
  -3  -8  12        1.29        0.83      4.68 o 
  -2  -8  12        3.21        3.00      6.24 o 
  -1  -8  12        0.02        2.22      3.70 o 
   0  -8  12        0.41        0.02      4.90 o 
   1  -8  12        8.13        3.28      4.90 o 
   2  -8  12       17.76        8.64      4.56 o 
   3  -8  12       63.90       75.56      8.75 o 
  -5  -7  12       23.88       25.77     12.65 o 
  -4  -7  12       23.89       25.44      5.91 o 
  -3  -7  12        2.94        1.37      3.60 o 
  -2  -7  12        4.72       -0.92      4.32 o 
  -1  -7  12       11.46       13.43      3.96 o 
   0  -7  12        0.29       -2.75      4.39 o 
   1  -7  12       82.96       84.17      7.78 o 
   2  -7  12       52.10       51.64      7.56 o 
   3  -7  12      106.59      126.90     21.20 o 
   4  -7  12        3.82       -4.60      9.96 o 
  -6  -6  12        1.43        4.64      5.40 o 
  -5  -6  12       53.31       54.98      6.17 o 
  -4  -6  12        4.34        8.44      5.33 o 
  -3  -6  12        0.63        1.29      3.19 o 
  -2  -6  12        4.99        1.58      3.50 o 
  -1  -6  12       11.04        4.78      4.44 o 
   0  -6  12      125.93      121.67      6.86 o 
   1  -6  12      331.39      382.70     15.40 o 
   2  -6  12       70.77       70.30      8.28 o 
   3  -6  12       75.88       69.57      7.26 o 
   4  -6  12        6.46       -2.75      9.42 o 
  -6  -5  12       54.52       62.55     18.66 o 
  -5  -5  12       10.64        5.01      4.44 o 
  -4  -5  12        2.10        2.49      4.34 o 
  -3  -5  12       63.05       60.41      4.84 o 
  -2  -5  12       12.60       10.26      4.05 o 
  -1  -5  12        0.98        1.07      5.03 o 
   0  -5  12       10.88        7.85      4.98 o 
   1  -5  12       92.09       88.17      6.17 o 
   2  -5  12        0.67       -1.18      5.09 o 
   3  -5  12       31.97       23.25      9.09 o 
   4  -5  12      102.48       84.96     13.24 o 
  -7  -4  12        9.16        1.94     10.31 o 
  -6  -4  12        0.00       -2.26      5.75 o 
  -5  -4  12       56.56       54.54      6.27 o 
  -4  -4  12       24.91       25.17      4.10 o 
  -3  -4  12      124.71      131.71      6.77 o 
  -2  -4  12      138.87      144.16     10.25 o 
  -1  -4  12       35.43       30.55      5.71 o 
   0  -4  12       41.11       33.87      4.73 o 
   1  -4  12      117.71      112.56      6.85 o 
   2  -4  12       11.62       16.87     12.83 o 
   3  -4  12       54.20       39.07      9.75 o 
   4  -4  12       66.47       76.87     10.25 o 
  -8  -3  12       23.58       11.98      8.20 o 
  -7  -3  12       63.49       72.56     10.44 o 
  -6  -3  12       28.92       28.31     13.99 o 
  -5  -3  12        2.82       13.24      8.78 o 
  -4  -3  12        3.26        4.84      5.80 o 
  -3  -3  12       52.80       47.08      4.61 o 
  -2  -3  12       52.26       41.65      5.08 o 
  -1  -3  12        1.25        2.23      3.10 o 
   0  -3  12      210.29      244.99      9.87 o 
   1  -3  12       36.72       30.25      4.43 o 
   2  -3  12       34.84       23.70      8.13 o 
   3  -3  12       17.00       27.18     10.66 o 
  -8  -2  12        0.25        0.86      9.93 o 
  -7  -2  12        1.33        4.06     13.85 o 
  -6  -2  12        7.16        1.77      5.89 o 
  -5  -2  12        1.72        1.27      5.15 o 
  -4  -2  12        2.24       -1.44      5.50 o 
  -3  -2  12       30.51       31.40      8.84 o 
  -2  -2  12        4.70        3.69      3.33 o 
  -1  -2  12        5.78        3.59      3.67 o 
   0  -2  12       51.65       42.60      8.25 o 
   1  -2  12       47.01       48.07      7.70 o 
   2  -2  12       63.02       60.34      9.13 o 
   3  -2  12        0.42       -2.32      5.95 o 
  -8  -1  12        3.97        7.14     11.66 o 
  -7  -1  12        0.08       -1.91     12.42 o 
  -6  -1  12        0.80        3.86      5.46 o 
  -5  -1  12       11.70       13.62      5.63 o 
  -4  -1  12        1.23       -0.37      4.13 o 
  -3  -1  12       74.25       75.82      6.28 o 
  -2  -1  12        0.73        4.37      4.15 o 
  -1  -1  12       22.88       13.77      5.55 o 
   0  -1  12       41.84       38.71      4.53 o 
   1  -1  12        0.03       -1.16      5.87 o 
   2  -1  12       61.57       60.12     19.05 o 
   3  -1  12        9.14        9.10     10.01 o 
  -9   0  12        0.09       -6.82      8.00 o 
  -8   0  12       57.99       56.69      8.62 o 
  -7   0  12      123.22      141.93     10.07 o 
  -6   0  12        1.61       -2.23      4.21 o 
  -5   0  12       40.24       35.33      5.91 o 
  -4   0  12       12.68       19.96      4.68 o 
  -3   0  12       12.59       14.37      4.43 o 
  -2   0  12        0.05       -3.04      4.46 o 
  -1   0  12       16.96       23.66      4.16 o 
   0   0  12       75.42       90.98      5.63 o 
   1   0  12        4.74       -0.29      5.90 o 
   2   0  12        8.13        7.13      9.05 o 
  -9   1  12        1.94        1.56      8.16 o 
  -8   1  12       78.58       84.05      9.89 o 
  -7   1  12       64.33       51.50      6.46 o 
  -6   1  12        6.40        5.34      5.63 o 
  -5   1  12       33.89       31.66     11.36 o 
  -4   1  12        0.65        6.04      5.03 o 
  -3   1  12       27.58       20.80      4.27 o 
  -2   1  12       36.35       40.16      4.36 o 
  -1   1  12        0.75        1.16      3.79 o 
   0   1  12       17.65       17.80      6.32 o 
   1   1  12        1.55       -1.03      5.51 o 
   2   1  12       76.64       60.70     12.70 o 
  -9   2  12        0.84       -7.81      7.81 o 
  -8   2  12       61.31       57.54     11.51 o 
  -7   2  12        9.84       14.76      4.48 o 
  -6   2  12      149.66      185.28     10.53 o 
  -5   2  12        0.59        6.89      5.24 o 
  -4   2  12      109.96      129.50      9.28 o 
  -3   2  12        0.43       -4.82      4.82 o 
  -2   2  12        4.62       -0.98      4.31 o 
  -1   2  12       16.05       17.41      4.88 o 
   0   2  12       12.38       10.95      6.05 o 
   1   2  12        4.55       -5.03      6.43 o 
  -9   3  12        0.50       -1.85      6.22 o 
  -8   3  12       26.29       29.51      5.73 o 
  -7   3  12        1.83       -1.95      4.26 o 
  -6   3  12        4.98        0.43      4.55 o 
  -5   3  12        0.13        2.34      5.81 o 
  -4   3  12        5.51        6.60      3.59 o 
  -3   3  12        4.61        8.84      4.42 o 
  -2   3  12      288.26      331.28     16.68 o 
  -1   3  12       24.25       29.45      6.51 o 
   0   3  12        4.94       -8.25      8.25 o 
  -9   4  12       14.37        5.00      8.31 o 
  -8   4  12       26.17       24.06     11.69 o 
  -7   4  12        1.82       -1.30      3.97 o 
  -6   4  12        0.29        5.80      7.85 o 
  -5   4  12        1.09       -4.53      6.90 o 
  -4   4  12        3.61        7.86      5.85 o 
  -3   4  12       27.56       28.75      7.37 o 
  -2   4  12       29.75       26.65      7.90 o 
  -1   4  12        2.31        1.82      7.50 o 
  -8   5  12       31.69       31.13      7.98 o 
  -7   5  12       10.46       11.77      7.75 o 
  -6   5  12        2.13       -0.09      7.11 o 
  -5   5  12       18.58        7.34      6.34 o 
  -4   5  12       22.38       24.22      5.50 o 
  -3   5  12        7.17       12.44     10.28 o 
  -2   5  12       80.35      107.57     10.57 o 
  -8   6  12        0.09       -0.91      8.43 o 
  -7   6  12        7.37       19.26      6.84 o 
  -6   6  12        0.88        5.02      6.11 o 
  -5   6  12       12.37       15.68      7.27 o 
  -4   6  12        0.94       13.15      8.22 o 
   0  -9  13       30.41       28.91      8.04 o 
  -3  -8  13       11.51       -4.88      6.11 o 
  -2  -8  13        8.51       14.02      4.79 o 
  -1  -8  13        0.23       -4.40      4.49 o 
   0  -8  13       22.25       23.02      7.15 o 
   1  -8  13        5.02        7.10      7.14 o 
   2  -8  13        7.05        7.54      6.08 o 
  -4  -7  13       32.64       35.46      6.68 o 
  -3  -7  13        4.32        6.03      6.12 o 
  -2  -7  13        0.26       -3.13      4.58 o 
  -1  -7  13        1.29        0.69      6.35 o 
   0  -7  13       22.97       31.17      7.27 o 
   1  -7  13        7.24        9.18      7.02 o 
   2  -7  13       10.63        3.54      7.61 o 
  -5  -6  13        1.39       -5.33      5.93 o 
  -4  -6  13       24.10       18.90      5.18 o 
  -3  -6  13        3.05        3.32      6.42 o 
  -2  -6  13       18.76       15.96      5.26 o 
  -1  -6  13       30.05       13.91      6.99 o 
   0  -6  13       17.71        7.12      4.88 o 
   1  -6  13        6.49        1.57      5.91 o 
   2  -6  13       11.72        3.83      7.00 o 
   3  -6  13        3.10       -1.05      8.58 o 
  -6  -5  13       24.13       15.80      7.34 o 
  -5  -5  13        7.25        6.94      4.85 o 
  -4  -5  13       29.34       41.39      9.75 o 
  -3  -5  13       17.94       11.84      4.78 o 
  -2  -5  13        3.27        1.13      5.28 o 
  -1  -5  13        0.04        5.32      4.95 o 
   0  -5  13      318.32      345.97     14.74 o 
   1  -5  13       89.02      103.08     16.38 o 
   2  -5  13        7.91       -1.91      7.41 o 
   3  -5  13       35.48       31.64     14.61 o 
  -6  -4  13       14.66        2.42      5.19 o 
  -5  -4  13        2.72       -5.10      6.16 o 
  -4  -4  13       13.64       15.32      5.26 o 
  -3  -4  13        0.01       -0.83      4.53 o 
  -2  -4  13        3.30        1.88      4.09 o 
  -1  -4  13       13.86       13.44      5.17 o 
   0  -4  13       26.98       27.88      4.70 o 
   1  -4  13        2.96        5.34      6.41 o 
   2  -4  13       61.58       59.77      7.13 o 
  -7  -3  13        0.13       18.57      7.78 o 
  -6  -3  13       17.36       11.06      5.55 o 
  -5  -3  13       22.12       21.02      5.98 o 
  -4  -3  13        0.00        7.47      5.95 o 
  -3  -3  13        0.04        1.45      6.90 o 
  -2  -3  13       27.57       24.22      6.06 o 
  -1  -3  13        3.40       -0.51      3.79 o 
   0  -3  13        0.15       -4.30      4.30 o 
   1  -3  13       28.24       31.30      6.84 o 
   2  -3  13       24.16       24.13      8.82 o 
  -7  -2  13        1.29       -2.14      8.62 o 
  -6  -2  13        2.58       12.98     14.10 o 
  -5  -2  13        1.10        5.09      7.76 o 
  -4  -2  13        5.82        7.09      6.66 o 
  -3  -2  13       10.67       12.93      4.01 o 
  -2  -2  13       16.50       27.34      5.29 o 
  -1  -2  13        0.01       -2.17      5.14 o 
   0  -2  13       13.43        7.03      8.48 o 
   1  -2  13       28.96       44.13      7.50 o 
   2  -2  13        6.86       -0.06      8.10 o 
  -8  -1  13        3.15       10.82      8.30 o 
  -7  -1  13       99.17      100.90      8.49 o 
  -6  -1  13        3.03        4.55     10.55 o 
  -5  -1  13        8.51        2.33      6.13 o 
  -4  -1  13       10.65        3.80      5.35 o 
  -3  -1  13       14.69       20.31      6.76 o 
  -2  -1  13        1.73       -1.05      4.72 o 
  -1  -1  13        0.00        0.64      5.00 o 
   0  -1  13        4.59        0.45      3.88 o 
   1  -1  13        1.12        3.68      8.36 o 
  -8   0  13       86.39      110.67     14.43 o 
  -7   0  13       17.13       14.06      5.94 o 
  -6   0  13        0.01        2.65      4.73 o 
  -5   0  13        1.43        5.06      4.45 o 
  -4   0  13        3.47        8.06      8.40 o 
  -3   0  13      188.29      201.27     10.97 o 
  -2   0  13       25.62       18.38      4.87 o 
  -1   0  13        0.94       -0.84      5.96 o 
   0   0  13      102.93      126.64     11.45 o 
   1   0  13        0.65       -4.29      6.57 o 
  -8   1  13       28.66       33.06      8.77 o 
  -7   1  13       59.91       56.46      6.98 o 
  -6   1  13       54.17       60.00      8.10 o 
  -5   1  13       19.11       23.58      5.87 o 
  -4   1  13       25.53       19.05      5.50 o 
  -3   1  13        7.89       10.46      5.13 o 
  -2   1  13        5.43       10.08      4.50 o 
  -1   1  13        2.21        2.06      5.02 o 
   0   1  13       17.38       17.24     10.53 o 
  -8   2  13       47.64       49.60      6.46 o 
  -7   2  13        5.29        8.61      5.85 o 
  -6   2  13       31.07       30.29      5.99 o 
  -5   2  13        0.90        2.94      4.57 o 
  -4   2  13       19.15       11.05      5.94 o 
  -3   2  13        6.51        3.33      5.48 o 
  -2   2  13       61.96       71.89      9.24 o 
  -1   2  13        1.94       -0.65      6.80 o 
   0   2  13        4.44       -1.64      5.77 o 
  -8   3  13       25.76       40.12      9.06 o 
  -7   3  13       56.02       69.02      7.48 o 
  -6   3  13        6.16       -5.30      6.66 o 
  -5   3  13        1.54        9.98      7.60 o 
  -4   3  13        0.02       -6.91     11.52 o 
  -3   3  13       16.48       22.61     12.28 o 
  -2   3  13        1.12       -6.13      7.19 o 
  -1   3  13       66.78       61.75     11.13 o 
  -8   4  13        0.02       -9.98     10.46 o 
  -7   4  13       18.73       35.41     16.90 o 
  -6   4  13       51.80       50.56     13.04 o 
  -5   4  13        5.19        3.99      9.50 o 
  -4   4  13        0.84       -2.05      6.68 o 
  -3   4  13       28.49       25.60      7.27 o 
  -6   5  13        0.23       -9.05      9.11 o 
  -5   5  13        0.31        4.16      9.15 o 
  -2  -7  14        1.19        0.13      5.32 o 
  -1  -7  14        0.05       -5.97      6.78 o 
   0  -7  14        3.14        0.01      7.71 o 
  -4  -6  14        1.89        3.73      8.42 o 
  -3  -6  14        0.94       -4.29      7.00 o 
  -2  -6  14        4.53       -2.28     10.60 o 
  -1  -6  14        2.53        4.98      6.61 o 
   0  -6  14       84.91       73.90      8.96 o 
   1  -6  14        0.92       -1.73      7.64 o 
  -5  -5  14        2.10        5.83      6.90 o 
  -4  -5  14        2.73        4.38      4.94 o 
  -3  -5  14       18.48       23.23      5.70 o 
  -2  -5  14        0.72       -1.19      4.31 o 
  -1  -5  14        4.00        3.94      4.95 o 
   0  -5  14       41.12       28.10      7.04 o 
   1  -5  14       34.45       45.02      8.25 o 
  -5  -4  14        0.00       -3.74      6.41 o 
  -4  -4  14        0.03       -1.65      4.95 o 
  -3  -4  14        0.60       -5.31      5.31 o 
  -2  -4  14        0.19       -0.60      4.50 o 
  -1  -4  14      181.17      203.71     10.53 o 
   0  -4  14        0.48        3.40      7.15 o 
   1  -4  14        1.35       -2.42      7.59 o 
  -6  -3  14       27.21       17.16      8.78 o 
  -5  -3  14       53.82       41.49      6.32 o 
  -4  -3  14       17.78       13.40      5.73 o 
  -3  -3  14        0.35        3.54      5.06 o 
  -2  -3  14        2.24        5.38      4.55 o 
  -1  -3  14      283.80      316.37     26.37 o 
   0  -3  14        6.87        1.92      6.28 o 
   1  -3  14       27.05       38.89     10.47 o 
  -6  -2  14       17.77       22.45      8.64 o 
  -5  -2  14       15.93       13.83      5.53 o 
  -4  -2  14        5.88        2.72      5.91 o 
  -3  -2  14       26.92       35.27      8.46 o 
  -2  -2  14        0.30        2.13      4.80 o 
  -1  -2  14       30.79       23.84      5.00 o 
   0  -2  14        5.25        0.71      6.29 o 
  -7  -1  14       48.30       64.45      9.74 o 
  -6  -1  14       16.61        9.35      5.17 o 
  -5  -1  14        1.82       -3.93      5.08 o 
  -4  -1  14      151.56      162.72     13.44 o 
  -3  -1  14       70.61       72.96      7.13 o 
  -2  -1  14        0.35       -1.41      4.58 o 
  -1  -1  14       47.97       62.42      6.27 o 
   0  -1  14        1.67        0.24      7.00 o 
  -7   0  14        1.17        5.10      9.01 o 
  -6   0  14        1.37       -3.06      5.68 o 
  -5   0  14       24.87       18.66      6.68 o 
  -4   0  14        0.00       -0.05      5.54 o 
  -3   0  14        0.24       -4.75      5.27 o 
  -2   0  14        1.71        3.88      5.26 o 
  -1   0  14       15.61       21.12      5.41 o 
  -7   1  14       11.33       13.33     13.82 o 
  -6   1  14        7.87       11.64      6.72 o 
  -5   1  14       23.21       23.54     12.10 o 
  -4   1  14        0.24       -0.52      5.52 o 
  -3   1  14        3.95        9.00      6.41 o 
  -2   1  14       17.65       14.20      5.68 o 
  -1   1  14       21.91       14.12      7.90 o 
  -7   2  14        0.05       -3.57     13.20 o 
  -6   2  14       12.52       16.13      6.91 o 
  -5   2  14        0.16       -0.80      6.55 o 
  -4   2  14        2.97       -5.29      9.07 o 
  -3   2  14       20.88       23.15      8.15 o 
  -6   3  14       14.43        4.66     14.89 o 
  -5   3  14       23.11       32.15     14.29 o 
  -4   3  14       34.81       44.99     15.66 o 
  -3  -4  15        0.90       -3.02      7.40 o 
  -2  -4  15       72.82       70.03     11.66 o 
  -4  -3  15        4.34       -6.17      6.17 o 
  -3  -3  15       22.66       34.74      9.74 o 
  -2  -3  15       28.75       25.60      7.13 o 
  -4  -2  15        4.60        1.46      6.35 o 
  -3  -2  15       18.75       12.89      6.25 o 
  -2  -2  15       23.85       12.97      5.96 o 
  -5  -1  15       26.11       18.23     14.85 o 
  -4  -1  15        8.73        9.65      9.00 o 
  -3  -1  15        1.58        3.89      8.28 o 
  -4   0  15       45.63       60.65      8.57 o 
                                                 
